# Supplementary material for: Blood DNA Methylation Patterns in Older Adults With Evolving Dementia
Source: J Gerontol A Biol Sci Med Sci. 2022 Mar 17;77(9):1743–9. doi: 10.1093/gerona/glac068 (PMC9434456; doi:10.1093/gerona/glac068)
Supplement: glac068_suppl_Supplementary_Table_S1 [file glac068_suppl_supplementary_table_s1.xlsx]

## Sheet: Sheet 1
array_ID
