# Supplementary material for: Blood DNA Methylation Patterns in Older Adults With Evolving Dementia
Source: J Gerontol A Biol Sci Med Sci. 2022 Mar 17;77(9):1743–9. doi: 10.1093/gerona/glac068 (PMC9434456; doi:10.1093/gerona/glac068)
Supplement: glac068_suppl_Supplementary_Table_S2 [file glac068_suppl_supplementary_table_s2.xlsx]

## Sheet: longitudinal_DMPs
id	chr	pos	strand	Name	Relation_to_Island	UCSC_RefGene_Name	UCSC_RefGene_Group	logFC	AveExpr	t	P.Value	adj.P.Val	B	mean_CON_time0	mean_DEM_time0	mean_CON_timeL	mean_DEM_timeL	mean_time0_all	mean_timeL_all	mean_diff_aging
1	chr10	410363	+	cg26561082	S_Shore	DIP2C	Body	0.807032	1.94184	7.99126	4.74895e-11	3.66369e-05	8.61	0.728098	0.740853	0.832804	0.835696	0.734475	0.83425	0.0997748
2	chr19	55741862	+	cg24002010	OpenSea	TMEM86B;SAPS1	TSS1500;3'UTR	0.71337	4.73835	7.79786	1.01963e-10	3.93307e-05	8.19669	0.946348	0.954015	0.970032	0.971951	0.950181	0.970992	0.0208102
3	chr11	67266128	-	cg11755933	S_Shelf	PITPNM1;PITPNM1	Body;Body	0.636397	4.73553	7.3525	5.93275e-10	0.000152565	7.2274	0.949095	0.955331	0.969086	0.971651	0.952213	0.970369	0.0181558
4	chr17	79658957	-	cg26965718	N_Shelf	HGS	Body	0.630969	4.80072	6.9472	2.94e-09	0.000567033	6.32667	0.947081	0.960558	0.969575	0.972157	0.953819	0.970866	0.0170463
5	chr12	108920130	+	cg18754187	OpenSea	SART3	Body	0.425199	2.3671	6.88893	3.69901e-09	0.000570737	6.19591	0.815438	0.815948	0.852737	0.855328	0.815693	0.854033	0.0383397
6	chr11	67803771	+	cg26406131	N_Shelf	NDUFS8	Body	0.648812	2.73493	6.66409	8.95724e-09	0.00115171	5.68886	0.823249	0.843567	0.889561	0.894171	0.833408	0.891866	0.0584581
7	chr1	223957931	+	cg23958190	OpenSea	CAPN2;CAPN2	Body;Body	0.649339	4.09813	6.48602	1.80028e-08	0.00198409	5.28479	0.922091	0.931547	0.952794	0.953027	0.926819	0.952911	0.0260916
8	chr2	175431763	-	cg14797460	OpenSea	WIPF1;WIPF1	Body;Body	0.551378	5.26665	6.15134	6.63442e-08	0.00639785	4.52089	0.963817	0.97126	0.979143	0.977605	0.967539	0.978374	0.0108354
9	chr2	131103235	-	cg21940081	S_Shelf	IMP4	Body	0.586492	4.54299	6.08157	8.69448e-08	0.00709241	4.3611	0.946294	0.945606	0.96453	0.965863	0.94595	0.965196	0.0192463
10	chr11	67287418	+	cg19486507	Island	CABP2;CABP2	Body;Body	0.347919	2.09223	6.06715	9.19333e-08	0.00709241	4.32808	0.787005	0.79377	0.808818	0.83642	0.790388	0.822619	0.0322313
11	chr2	51074939	-	cg13204432	OpenSea	NRXN1;NRXN1	Body;Body	0.475808	3.18508	5.96966	1.33979e-07	0.00939649	4.10461	0.872349	0.885131	0.908104	0.91274	0.87874	0.910422	0.0316816
12	chr5	150446058	+	cg11126858	OpenSea	TNIP1;TNIP1;TNIP1;TNIP1;TNIP1;TNIP1;TNIP1;TNIP1;TNIP1;TNIP1	TSS1500;TSS1500;5'UTR;5'UTR;5'UTR;5'UTR;5'UTR;5'UTR;5'UTR;5'UTR	0.570671	2.74756	5.83384	2.25922e-07	0.0145244	3.79307	0.826168	0.852209	0.882208	0.88935	0.839188	0.885779	0.0465905
13	chr7	158817404	-	cg10509850	Island	LOC154822	Body	0.454101	4.42856	5.54897	6.69586e-07	0.0397359	3.13987	0.947489	0.945322	0.960143	0.962222	0.946406	0.961182	0.0147766
14	chr18	76123747	+	cg23779103	Island			0.374805	4.12891	5.48384	8.5668e-07	0.0472075	2.99073	0.933093	0.940372	0.949456	0.951651	0.936733	0.950553	0.0138205
