# Supplementary material for: Blood DNA Methylation Patterns in Older Adults With Evolving Dementia
Source: J Gerontol A Biol Sci Med Sci. 2022 Mar 17;77(9):1743–9. doi: 10.1093/gerona/glac068 (PMC9434456; doi:10.1093/gerona/glac068)
Supplement: glac068_suppl_Supplementary_Table_S3 [file glac068_suppl_supplementary_table_s3.xlsx]

## Sheet: pyrosequencing_primers
Primer_name	Secuence_(5’-3’)
Pyro_cg16593113_F1	AGAGTTAATAGTGTTTGTGGTATAGA
Pyro_cg16593113_R1bio	[Btn]ACCATAACCTTACCCAACTAATTCTATA
Pyro_cg16593113_S1	GTTGTATTTGTTTATATTTTAAAAG
Pyro_cg06937882_F1	GGGAAGAGTTGAATTTTGTGAGAG
Pyro_cg06937882_R1bio	[Btn]ATTCACATAAAATTCTAATACCATCTAACA
Pyro_cg06937882_S1	AGTGATAGGTAGAAGAAATTAA
