# Supplementary material for: Blood DNA Methylation Patterns in Older Adults With Evolving Dementia
Source: J Gerontol A Biol Sci Med Sci. 2022 Mar 17;77(9):1743–9. doi: 10.1093/gerona/glac068 (PMC9434456; doi:10.1093/gerona/glac068)
Supplement: glac068_suppl_Supplementary_Table_S4 [file glac068_suppl_supplementary_table_s4.xlsx]

## Sheet: time0_GO_up
V1	ONTOLOGY	TERM	N	DE	P.DE	FDR	ID
GO:0044459	CC	plasma membrane part	2661	1043.76	1.36073e-11	3.03196e-07	1
GO:0071944	CC	cell periphery	5143	1831.26	2.66428e-11	3.03196e-07	2
GO:0005886	CC	plasma membrane	5028	1784.26	9.16683e-11	6.95457e-07	3
GO:0048666	BP	neuron development	1063	492.333	3.92101e-10	2.23105e-06	4
GO:0030182	BP	neuron differentiation	1310	582.333	1.21384e-09	5.52541e-06	5
GO:0031175	BP	neuron projection development	934	436.333	3.92009e-09	1.48702e-05	6
GO:0098590	CC	plasma membrane region	1145	501.5	4.89228e-09	1.59069e-05	7
GO:0045202	CC	synapse	1117	502.5	7.48416e-09	2.12924e-05	8
GO:0120025	CC	plasma membrane bounded cell projection	2015	818.417	1.92239e-08	4.86151e-05	9
GO:0042995	CC	cell projection	2089	844.917	3.10306e-08	7.06256e-05	10
GO:0097458	CC	neuron part	1647	690.417	4.17449e-08	7.8965e-05	11
GO:0007155	BP	cell adhesion	1361	560.18	4.47157e-08	7.8965e-05	12
GO:0022610	BP	biological adhesion	1367	562.18	4.5103e-08	7.8965e-05	13
GO:0048812	BP	neuron projection morphogenesis	617	306.333	6.33202e-08	0.00010294	14
GO:0048699	BP	generation of neurons	1465	625.333	7.7223e-08	0.000117173	15
GO:0030054	CC	cell junction	1243	535.381	1.82062e-07	0.000258983	16
GO:0032989	BP	cellular component morphogenesis	1098	493.333	1.94497e-07	0.000260397	17
GO:0120039	BP	plasma membrane bounded cell projection morphogenesis	631	309.333	2.47947e-07	0.000313515	18
GO:0048858	BP	cell projection morphogenesis	635	310.333	2.95152e-07	0.000353561	19
GO:0097060	CC	synaptic membrane	407	201	7.52639e-07	0.000856504	20
GO:0043005	CC	neuron projection	1245	526.917	8.47838e-07	0.000918895	21
GO:0022008	BP	neurogenesis	1563	655.833	1.01171e-06	0.00104666	22
GO:0032990	BP	cell part morphogenesis	653	314.333	1.29046e-06	0.001277	23
GO:0001505	BP	regulation of neurotransmitter levels	339	160	1.57684e-06	0.00149537	24
GO:0003008	BP	system process	2061	711.875	2.03564e-06	0.00185325	25
GO:0031226	CC	intrinsic component of plasma membrane	1612	604.264	3.14363e-06	0.00265409	26
GO:0038023	MF	signaling receptor activity	1328	427.583	3.25377e-06	0.00265409	27
GO:0000902	BP	cell morphogenesis	990	448.333	3.26513e-06	0.00265409	28
GO:0005887	CC	integral component of plasma membrane	1537	577.264	4.19536e-06	0.00326073	29
GO:0003013	BP	circulatory system process	529	225	4.29797e-06	0.00326073	30
GO:0044456	CC	synapse part	895	395.5	5.21688e-06	0.0038302	31
GO:0120035	BP	regulation of plasma membrane bounded cell projection organization	646	295.833	7.13739e-06	0.00507647	32
GO:0008015	BP	blood circulation	519	219	7.90218e-06	0.00532717	33
GO:0007399	BP	nervous system development	2265	903.454	7.95798e-06	0.00532717	34
GO:0010975	BP	regulation of neuron projection development	478	229.333	9.2067e-06	0.00598699	35
GO:0031344	BP	regulation of cell projection organization	656	297.833	1.13258e-05	0.00701921	36
GO:0098742	BP	cell-cell adhesion via plasma-membrane adhesion molecules	262	122.847	1.14108e-05	0.00701921	37
GO:0120036	BP	plasma membrane bounded cell projection organization	1434	596.333	1.26845e-05	0.00759732	38
GO:0061564	BP	axon development	487	237	1.36013e-05	0.00793758	39
GO:0060089	MF	molecular transducer activity	1378	441.583	1.50432e-05	0.00855961	40
GO:0008092	MF	cytoskeletal protein binding	934	405	1.61717e-05	0.00897725	41
GO:0048667	BP	cell morphogenesis involved in neuron differentiation	555	269	1.67124e-05	0.00905654	42
GO:0045211	CC	postsynaptic membrane	303	152	1.74222e-05	0.00922163	43
GO:0098609	BP	cell-cell adhesion	802	327.68	1.78443e-05	0.00923038	44

## Sheet: time0_GO_down
V1	ONTOLOGY	TERM	N	DE	P.DE	FDR	ID
GO:0007399	BP	nervous system development	2265	1131.85	6.49033e-09	0.00011047	1
GO:0019438	BP	aromatic compound biosynthetic process	4069	1827.35	1.83415e-08	0.00011047	2
GO:0018130	BP	heterocycle biosynthetic process	4059	1823.35	1.85405e-08	0.00011047	3
GO:1901362	BP	organic cyclic compound biosynthetic process	4214	1882.35	2.61516e-08	0.00011047	4
GO:0022008	BP	neurogenesis	1563	803.5	2.74006e-08	0.00011047	5
GO:0044271	BP	cellular nitrogen compound biosynthetic process	4697	2063.4	3.14182e-08	0.00011047	6
GO:0034654	BP	nucleobase-containing compound biosynthetic process	3998	1795.85	3.39757e-08	0.00011047	7
GO:0048699	BP	generation of neurons	1465	751	1.72285e-07	0.000490151	8
GO:0030182	BP	neuron differentiation	1310	679.5	2.79395e-07	0.000706559	9
GO:0051252	BP	regulation of RNA metabolic process	3563	1604.93	8.08521e-07	0.00184019	10
GO:0006351	BP	transcription, DNA-templated	3426	1537.76	1.78275e-06	0.00368867	11
GO:0006355	BP	regulation of transcription, DNA-templated	3269	1471.26	2.51273e-06	0.00419624	12
GO:0009058	BP	biosynthetic process	5951	2566.65	2.58253e-06	0.00419624	13
GO:0097659	BP	nucleic acid-templated transcription	3469	1554.93	2.79666e-06	0.00419624	14
GO:0030054	CC	cell junction	1243	639.92	2.81056e-06	0.00419624	15
GO:1901576	BP	organic substance biosynthetic process	5874	2534.15	2.9499e-06	0.00419624	16
GO:0032774	BP	RNA biosynthetic process	3485	1558.93	4.23863e-06	0.00476105	17
GO:0007275	BP	multicellular organism development	5224	2321.85	4.26012e-06	0.00476105	18
GO:0044249	BP	cellular biosynthetic process	5790	2496.15	4.41947e-06	0.00476105	19
GO:2001141	BP	regulation of RNA biosynthetic process	3331	1495.93	4.44756e-06	0.00476105	20
GO:1903506	BP	regulation of nucleic acid-templated transcription	3323	1492.93	4.49621e-06	0.00476105	21
GO:0006357	BP	regulation of transcription by RNA polymerase II	2523	1154.79	4.60207e-06	0.00476105	22
GO:0019219	BP	regulation of nucleobase-containing compound metabolic process	3857	1718.43	5.31252e-06	0.00525708	23
GO:0048731	BP	system development	4687	2094.68	6.18041e-06	0.00575459	24
GO:0048522	BP	positive regulation of cellular process	5141	2288.83	6.32095e-06	0.00575459	25
GO:0009893	BP	positive regulation of metabolic process	3448	1561.4	8.73954e-06	0.00765046	26
GO:0001067	MF	regulatory region nucleic acid binding	909	463.833	9.46516e-06	0.00777391	27
GO:0031325	BP	positive regulation of cellular metabolic process	3164	1441.9	9.56368e-06	0.00777391	28
GO:0006366	BP	transcription by RNA polymerase II	2653	1204.29	1.01307e-05	0.00795087	29
GO:0044212	MF	transcription regulatory region DNA binding	908	462.833	1.10515e-05	0.00836265	30
GO:0051254	BP	positive regulation of RNA metabolic process	1631	783.476	1.13902e-05	0.00836265	31
GO:0048856	BP	anatomical structure development	5693	2512.01	1.30113e-05	0.00925428	32
GO:0031326	BP	regulation of cellular biosynthetic process	4037	1768.4	1.36198e-05	0.00939355	33
GO:0010604	BP	positive regulation of macromolecule metabolic process	3191	1450.9	1.45358e-05	0.00973046	34

## Sheet: timeL_GO_up
V1	ONTOLOGY	TERM	N	DE	P.DE	FDR	ID
GO:0071944	CC	cell periphery	5143	1721.73	5.97847e-12	1.3607e-07	1
GO:0005886	CC	plasma membrane	5028	1673.73	4.90493e-11	5.58181e-07	2
GO:0044459	CC	plasma membrane part	2661	974.232	8.55423e-11	6.48981e-07	3
GO:0007399	BP	nervous system development	2265	888.484	1.35476e-10	7.70856e-07	4
GO:0048666	BP	neuron development	1063	467.667	2.66534e-10	1.21326e-06	5
GO:0030182	BP	neuron differentiation	1310	550.667	1.30242e-09	4.94052e-06	6
GO:0048858	BP	cell projection morphogenesis	635	306.667	1.86849e-09	6.07525e-06	7
GO:0048812	BP	neuron projection morphogenesis	617	298.167	2.39081e-09	6.30801e-06	8
GO:0120039	BP	plasma membrane bounded cell projection morphogenesis	631	304.667	2.49438e-09	6.30801e-06	9
GO:0032990	BP	cell part morphogenesis	653	311.667	3.31951e-09	7.5552e-06	10
GO:0031175	BP	neuron projection development	934	412.167	5.98913e-09	1.23921e-05	11
GO:0048699	BP	generation of neurons	1465	598.167	6.83755e-09	1.29685e-05	12
GO:0022008	BP	neurogenesis	1563	630.667	1.42809e-08	2.50026e-05	13
GO:0031226	CC	intrinsic component of plasma membrane	1612	581.732	2.01866e-08	3.12403e-05	14
GO:0003008	BP	system process	2061	679	2.0589e-08	3.12403e-05	15
GO:0097485	BP	neuron projection guidance	269	147	2.8822e-08	4.09993e-05	16
GO:0007411	BP	axon guidance	268	146	4.05213e-08	5.13609e-05	17
GO:0000904	BP	cell morphogenesis involved in differentiation	709	327.5	4.11043e-08	5.13609e-05	18
GO:0031224	CC	intrinsic component of membrane	5072	1538.9	4.28759e-08	5.13609e-05	19
GO:0007409	BP	axonogenesis	446	220.5	4.92007e-08	5.59903e-05	20
GO:0005509	MF	calcium ion binding	680	278.066	6.53854e-08	7.08653e-05	21
GO:0048468	BP	cell development	2096	796.167	1.01117e-07	0.00010461	22
GO:0048667	BP	cell morphogenesis involved in neuron differentiation	555	265	1.14376e-07	0.000113183	23
GO:0061564	BP	axon development	487	233.5	1.60966e-07	0.00014803	24
GO:0005887	CC	integral component of plasma membrane	1537	549.732	1.62599e-07	0.00014803	25
GO:0098742	BP	cell-cell adhesion via plasma-membrane adhesion molecules	262	121.566	2.33508e-07	0.000204409	26
GO:0032989	BP	cellular component morphogenesis	1098	465.167	2.82431e-07	0.000238079	27
GO:0019932	BP	second-messenger-mediated signaling	424	175.167	5.21385e-07	0.000423812	28
GO:0000902	BP	cell morphogenesis	990	427.167	7.07816e-07	0.000555514	29
GO:0051480	BP	regulation of cytosolic calcium ion concentration	341	143	1.05771e-06	0.00080245	30
GO:0016021	CC	integral component of membrane	4915	1480.4	1.15118e-06	0.000845191	31
GO:0007156	BP	homophilic cell adhesion via plasma membrane adhesion molecules	162	80.5658	1.23164e-06	0.000876003	32
GO:0050877	BP	nervous system process	1314	420.5	2.7769e-06	0.00191522	33
GO:0006811	BP	ion transport	1603	571.167	4.17646e-06	0.00279577	34
GO:0046873	MF	metal ion transmembrane transporter activity	421	185	4.34087e-06	0.00282281	35
GO:0045202	CC	synapse	1117	458.167	4.73724e-06	0.00299499	36
GO:0009653	BP	anatomical structure morphogenesis	2629	957.667	5.8937e-06	0.00362542	37
GO:0097458	CC	neuron part	1647	634.167	1.16588e-05	0.00698299	38
GO:0007275	BP	multicellular organism development	5224	1722.82	1.30696e-05	0.00750864	39
GO:0032501	BP	multicellular organismal process	7273	2251.15	1.33279e-05	0.00750864	40
GO:0022610	BP	biological adhesion	1367	514.399	1.36134e-05	0.00750864	41
GO:0007155	BP	cell adhesion	1361	512.399	1.3856e-05	0.00750864	42
GO:0015075	MF	ion transmembrane transporter activity	829	315	1.60347e-05	0.00848718	43
GO:0045177	CC	apical part of cell	369	156	1.74326e-05	0.00901742	44

## Sheet: timeL_GO_down
V1	ONTOLOGY	TERM	N	DE	P.DE	FDR	ID
GO:0001012	MF	RNA polymerase II regulatory region DNA binding	756	387	2.39031e-08	0.000379353	1
GO:0000977	MF	RNA polymerase II regulatory region sequence-specific DNA binding	751	383.5	4.08644e-08	0.000379353	2
GO:0001067	MF	regulatory region nucleic acid binding	909	454	6.15091e-08	0.000379353	3
GO:0044212	MF	transcription regulatory region DNA binding	908	453	7.1216e-08	0.000379353	4
GO:0003700	MF	DNA-binding transcription factor activity	1604	722.643	8.33376e-08	0.000379353	5
GO:0043565	MF	sequence-specific DNA binding	1075	517.167	1.47423e-07	0.000489328	6
GO:0000981	MF	DNA-binding transcription factor activity, RNA polymerase II-specific	1515	681.31	1.60696e-07	0.000489328	7
GO:0000976	MF	transcription regulatory region sequence-specific DNA binding	799	401	1.71996e-07	0.000489328	8
GO:1990837	MF	sequence-specific double-stranded DNA binding	846	420.833	2.07822e-07	0.00052556	9
GO:0003690	MF	double-stranded DNA binding	934	452.333	2.53512e-06	0.00575089	10
GO:0006351	BP	transcription, DNA-templated	3426	1459.98	2.77943e-06	0.00575089	11
GO:0140110	MF	transcription regulator activity	1934	855.31	3.47104e-06	0.00658341	12
GO:0097659	BP	nucleic acid-templated transcription	3469	1475.64	4.19749e-06	0.00684956	13
GO:0045664	BP	regulation of neuron differentiation	631	330.833	4.21326e-06	0.00684956	14
GO:0032774	BP	RNA biosynthetic process	3485	1479.64	5.86544e-06	0.00877495	15
GO:0006355	BP	regulation of transcription, DNA-templated	3269	1394.48	6.37428e-06	0.00877495	16
GO:0006357	BP	regulation of transcription by RNA polymerase II	2523	1096.14	6.55423e-06	0.00877495	17

## Sheet: longitudinal_GO_up
V1	ONTOLOGY	TERM	N	DE	P.DE	FDR	ID
GO:0005654	CC	nucleoplasm	3322	1860.42	2.40626e-15	5.47664e-11	1
GO:0044451	CC	nucleoplasm part	1051	619.167	2.13678e-10	2.43166e-06	2
GO:0005829	CC	cytosol	4843	2591.7	5.37503e-10	4.07785e-06	3
GO:0000902	BP	cell morphogenesis	990	635.5	1.08479e-09	4.17352e-06	4
GO:0044428	CC	nuclear part	4620	2363.8	1.09921e-09	4.17352e-06	5
GO:0005634	CC	nucleus	7246	3619.44	1.10023e-09	4.17352e-06	6
GO:0031981	CC	nuclear lumen	4261	2174.05	5.21852e-09	1.69676e-05	7
GO:0016604	CC	nuclear body	736	443.667	6.36617e-09	1.81117e-05	8
GO:0019899	MF	enzyme binding	2122	1214.83	7.2319e-09	1.82887e-05	9
GO:0043167	MF	ion binding	5873	3099.84	1.77051e-08	4.02969e-05	10
GO:0000904	BP	cell morphogenesis involved in differentiation	709	464	2.42848e-08	4.65624e-05	11
GO:0120039	BP	plasma membrane bounded cell projection morphogenesis	631	419	2.50546e-08	4.65624e-05	12
GO:0048812	BP	neuron projection morphogenesis	617	410	2.74415e-08	4.65624e-05	13
GO:0044260	BP	cellular macromolecule metabolic process	7826	3971.58	3.03118e-08	4.65624e-05	14
GO:0043229	CC	intracellular organelle	12284	6056.19	3.11563e-08	4.65624e-05	15
GO:0016043	BP	cellular component organization	6081	3221.44	3.36038e-08	4.65624e-05	16
GO:0032989	BP	cellular component morphogenesis	1098	684.833	3.47786e-08	4.65624e-05	17
GO:0048858	BP	cell projection morphogenesis	635	420	4.19212e-08	5.3007e-05	18
GO:0044446	CC	intracellular organelle part	9149	4553.55	4.80301e-08	5.7535e-05	19
GO:0019219	BP	regulation of nucleobase-containing compound metabolic process	3857	2031.83	5.15642e-08	5.86801e-05	20
GO:0071840	BP	cellular component organization or biogenesis	6261	3293.77	9.79034e-08	0.000106109	21
GO:0006996	BP	organelle organization	3665	1961.19	1.29548e-07	0.000134023	22
GO:0044422	CC	organelle part	9432	4691.55	1.58183e-07	0.000156533	23
GO:0032990	BP	cell part morphogenesis	653	426	2.05836e-07	0.000195201	24
GO:0048667	BP	cell morphogenesis involved in neuron differentiation	555	369.5	2.19649e-07	0.000199969	25
GO:0031323	BP	regulation of cellular metabolic process	5917	3035.5	3.06211e-07	0.000268052	26
GO:0044839	BP	cell cycle G2/M phase transition	256	165	1.14489e-06	0.000965097	27
GO:0018130	BP	heterocycle biosynthetic process	4059	2116.17	1.58138e-06	0.00128544	28
GO:0034654	BP	nucleobase-containing compound biosynthetic process	3998	2087.17	1.64708e-06	0.00129267	29
GO:1901363	MF	heterocyclic compound binding	5807	2929.91	1.82539e-06	0.00138486	30
GO:0019438	BP	aromatic compound biosynthetic process	4069	2118.17	2.90634e-06	0.00205991	31
GO:0030054	CC	cell junction	1243	743.25	2.99733e-06	0.00205991	32
GO:0035639	MF	purine ribonucleoside triphosphate binding	1719	978.5	3.03638e-06	0.00205991	33
GO:0044424	CC	intracellular part	13888	6815.94	3.07719e-06	0.00205991	34
GO:0007409	BP	axonogenesis	446	297.5	3.20259e-06	0.0020826	35
GO:0097159	MF	organic cyclic compound binding	5890	2964.91	3.40651e-06	0.00215367	36
GO:0005622	CC	intracellular	13898	6819.94	3.83607e-06	0.0023597	37
GO:0005856	CC	cytoskeleton	2097	1157.17	4.128e-06	0.00243854	38
GO:0005515	MF	protein binding	11066	5616.08	4.17852e-06	0.00243854	39
GO:0061564	BP	axon development	487	320.5	4.35226e-06	0.00247644	40
GO:0005737	CC	cytoplasm	10896	5496.31	4.5296e-06	0.00251448	41
GO:0051252	BP	regulation of RNA metabolic process	3563	1871.83	4.7469e-06	0.0025419	42
GO:0007049	BP	cell cycle	1772	959.417	4.86621e-06	0.0025419	43
GO:0048468	BP	cell development	2096	1194.83	4.91404e-06	0.0025419	44
GO:1901362	BP	organic cyclic compound biosynthetic process	4214	2182.67	5.44668e-06	0.00275481	45
GO:0051171	BP	regulation of nitrogen compound metabolic process	5623	2870.25	5.82706e-06	0.00288313	46
GO:0007399	BP	nervous system development	2265	1295.15	6.0978e-06	0.00290448	47
GO:0022607	BP	cellular component assembly	2913	1566.27	6.12543e-06	0.00290448	48
GO:0048666	BP	neuron development	1063	646.5	6.57834e-06	0.00305557	49
GO:0032555	MF	purine ribonucleotide binding	1782	1008	7.90058e-06	0.00356505	50
GO:0051128	BP	regulation of cellular component organization	2400	1334.33	8.03888e-06	0.00356505	51
GO:0031974	CC	membrane-enclosed lumen	5357	2659.55	8.52483e-06	0.00356505	52
GO:0043233	CC	organelle lumen	5357	2659.55	8.52483e-06	0.00356505	53
GO:0070013	CC	intracellular organelle lumen	5357	2659.55	8.52483e-06	0.00356505	54
GO:0005524	MF	ATP binding	1406	819	8.65697e-06	0.00356505	55
GO:0006464	BP	cellular protein modification process	3918	2069.08	8.92828e-06	0.00356505	56
GO:0036211	BP	protein modification process	3918	2069.08	8.92828e-06	0.00356505	57
GO:0017076	MF	purine nucleotide binding	1794	1013	9.18309e-06	0.00360357	58
GO:0043231	CC	intracellular membrane-bounded organelle	10605	5202.36	9.82807e-06	0.0037913	59
GO:0022604	BP	regulation of cell morphogenesis	461	299.5	1.01469e-05	0.00384906	60
GO:0008092	MF	cytoskeletal protein binding	934	566.333	1.05835e-05	0.0039207	61
GO:0030030	BP	cell projection organization	1470	862.5	1.06803e-05	0.0039207	62
GO:0097485	BP	neuron projection guidance	269	188.5	1.10579e-05	0.0039949	63
GO:0032553	MF	ribonucleotide binding	1798	1015.5	1.1391e-05	0.00405093	64
GO:0120036	BP	plasma membrane bounded cell projection organization	1434	843.5	1.15991e-05	0.00406145	65
GO:0006366	BP	transcription by RNA polymerase II	2653	1405.83	1.32811e-05	0.00457996	66
GO:0080090	BP	regulation of primary metabolic process	5789	2946.75	1.36403e-05	0.00463363	67
GO:0007411	BP	axon guidance	268	187.5	1.46309e-05	0.00489705	68
GO:0048699	BP	generation of neurons	1465	861	1.58889e-05	0.00524104	69
GO:0043412	BP	macromolecule modification	4120	2159.92	1.75039e-05	0.00569127	70
GO:0032559	MF	adenyl ribonucleotide binding	1461	846.5	1.82469e-05	0.00584928	71
GO:0022008	BP	neurogenesis	1563	913	2.01674e-05	0.00637513	72
GO:0010556	BP	regulation of macromolecule biosynthetic process	3859	1989.08	2.29376e-05	0.00713576	73
GO:0006357	BP	regulation of transcription by RNA polymerase II	2523	1339.83	2.32006e-05	0.00713576	74
GO:0030554	MF	adenyl nucleotide binding	1472	850.5	2.50404e-05	0.00759892	75
GO:0051641	BP	cellular localization	2778	1498.52	2.63969e-05	0.00790518	76
GO:0097659	BP	nucleic acid-templated transcription	3469	1807.83	2.71591e-05	0.00793181	77
GO:0010769	BP	regulation of cell morphogenesis involved in differentiation	283	192	2.71828e-05	0.00793181	78
GO:0043168	MF	anion binding	2639	1452.17	2.96369e-05	0.00843841	79
GO:0009653	BP	anatomical structure morphogenesis	2629	1459.7	2.9972e-05	0.00843841	80
GO:0031326	BP	regulation of cellular biosynthetic process	4037	2072.08	3.01794e-05	0.00843841	81
GO:0044271	BP	cellular nitrogen compound biosynthetic process	4697	2387.33	3.0402e-05	0.00843841	82
GO:0000086	BP	G2/M transition of mitotic cell cycle	238	150.5	3.17277e-05	0.00870026	83
GO:0032774	BP	RNA biosynthetic process	3485	1813.33	3.22417e-05	0.00873596	84
GO:0044085	BP	cellular component biogenesis	3144	1661.61	3.27978e-05	0.0087678	85
GO:0048193	BP	Golgi vesicle transport	351	216.333	3.35112e-05	0.0087678	86
GO:1901265	MF	nucleoside phosphate binding	2015	1121.5	3.3634e-05	0.0087678	87
GO:0022402	BP	cell cycle process	1334	722.083	3.39001e-05	0.0087678	88
GO:0043226	CC	organelle	13058	6389.8	3.65686e-05	0.00925966	89
GO:0000166	MF	nucleotide binding	2014	1120.5	3.66155e-05	0.00925966	90

## Sheet: longitudinal_GO_down
V1	ONTOLOGY	TERM	N	DE	P.DE	FDR	ID
GO:0005654	CC	nucleoplasm	3322	1468.08	1.0072e-16	2.29239e-12	1
GO:0044428	CC	nuclear part	4620	1857	9.21938e-14	8.40181e-10	2
GO:0031981	CC	nuclear lumen	4261	1717	1.10744e-13	8.40181e-10	3
GO:0005829	CC	cytosol	4843	2027.67	4.05389e-12	2.30666e-08	4
GO:0005634	CC	nucleus	7246	2782	8.27073e-11	3.76484e-07	5
GO:0005515	MF	protein binding	11066	4329.17	6.67438e-10	2.53181e-06	6
GO:0031974	CC	membrane-enclosed lumen	5357	2071	1.40849e-09	3.56191e-06	7
GO:0043233	CC	organelle lumen	5357	2071	1.40849e-09	3.56191e-06	8
GO:0070013	CC	intracellular organelle lumen	5357	2071	1.40849e-09	3.56191e-06	9
GO:0019899	MF	enzyme binding	2122	950.167	8.01207e-09	1.82355e-05	10
GO:0006996	BP	organelle organization	3665	1525.55	3.27047e-08	6.76689e-05	11
GO:0044451	CC	nucleoplasm part	1051	477.083	4.34735e-08	8.24547e-05	12
GO:0033043	BP	regulation of organelle organization	1209	548	2.28694e-07	0.000400391	13
GO:0051128	BP	regulation of cellular component organization	2400	1046.5	4.13954e-07	0.000672971	14
GO:0010564	BP	regulation of cell cycle process	752	338.167	4.51034e-07	0.000684368	15
GO:0016604	CC	nuclear body	736	342.833	5.05232e-07	0.000704915	16
GO:0051020	MF	GTPase binding	506	261.333	5.26518e-07	0.000704915	17
GO:0031267	MF	small GTPase binding	412	218	9.6636e-07	0.00122191	18
GO:0051641	BP	cellular localization	2778	1174.05	1.45807e-06	0.00174661	19
GO:0017016	MF	Ras GTPase binding	398	210.5	2.74215e-06	0.00312056	20
GO:0033365	BP	protein localization to organelle	885	390	3.85244e-06	0.0041584	21
GO:0005524	MF	ATP binding	1406	645.833	4.01954e-06	0.0041584	22
GO:0044265	BP	cellular macromolecule catabolic process	1093	473.333	5.09313e-06	0.00482445	23
GO:0003712	MF	transcription coregulator activity	531	259.083	5.14496e-06	0.00482445	24
GO:0022402	BP	cell cycle process	1334	569	5.29927e-06	0.00482445	25
GO:0030554	MF	adenyl nucleotide binding	1472	671.833	5.96887e-06	0.00522506	26
GO:0051649	BP	establishment of localization in cell	2128	901.883	6.73753e-06	0.0054767	27
GO:0007049	BP	cell cycle	1772	745.5	6.73759e-06	0.0054767	28
GO:0016772	MF	transferase activity, transferring phosphorus-containing groups	871	410.333	7.31445e-06	0.00574058	29
GO:0032559	MF	adenyl ribonucleotide binding	1461	666.833	7.70496e-06	0.00584549	30
GO:0035639	MF	purine ribonucleoside triphosphate binding	1719	760.667	1.08953e-05	0.00799927	31
