# Supplementary material for: Blood DNA Methylation Patterns in Older Adults With Evolving Dementia
Source: J Gerontol A Biol Sci Med Sci. 2022 Mar 17;77(9):1743–9. doi: 10.1093/gerona/glac068 (PMC9434456; doi:10.1093/gerona/glac068)
Supplement: glac068_suppl_Supplementary_Table_S5 [file glac068_suppl_supplementary_table_s5.xlsx]

## Sheet: DMRs_time0
chr	start	end	p	fdr	sidak	nprobe	mean_diff	dir	table_dir	cpgs	anno_island	anno_gene_location	anno_gene_name	anno_island_allcpgs	anno_gene_location_allcpgs
chr3	146187108	146187706	2.45846e-16	3.39267e-14	2.86438e-13	6	-0.0584102	down	down (6)	cg26794949;cg24092307;cg24005645;cg14056864;cg04442406;cg02128651	Island	TSS200	PLSCR2	Island|Island|Island|Island|Island|Island	TSS200;Body;5'UTR|5'UTR|TSS200;Body;5'UTR|TSS200;Body;5'UTR|5'UTR|5'UTR
chr1	3703791	3704559	9.33112e-12	6.43847e-10	9.37329e-09	6	-0.0608525	down	down (6)	cg13057898;cg23277830;cg22529645;cg18436788;cg17848003;cg11430783	Island	Body	LRRC47	Island|S_Shore|S_Shore|S_Shore|S_Shore|Island	Body|Body|Body|Body|Body|Body
chr19	21264895	21265421	2.8407e-11	1.30672e-09	4.1664e-08	3	0.171998	up	up (3)	cg09352518;cg01483656;cg06238316	Island	TSS200	ZNF714	Island|N_Shore|Island	5'UTR|TSS200|5'UTR
chr12	120835662	120835778	5.18939e-11	1.79034e-09	3.45127e-07	3	-0.0629644	down	down (3)	cg15769343;cg13471599;cg05412788	Island	Intergenic		Island|Island|Island	Intergenic|Intergenic|Intergenic
chr11	970388	970758	3.7997e-10	1.0194e-08	7.9226e-07	3	0.101067	up	up (3)	cg12893697;cg06064525;cg21302397	OpenSea	Body	AP2A2	OpenSea|OpenSea|OpenSea	Body|Body|Body;Body
chr22	46449429	46450251	4.43218e-10	1.0194e-08	4.15974e-07	12	-0.0307635	down	down (12)	cg26394940;cg24349631;cg23595222;cg11153400;cg10800572;cg01080924;cg09693106;cg23691090;cg17959307;cg13269407;cg27140247;cg27131176	Island	TSS1500	C22orf26;PRR34-AS1;LOC150381;PRR34	N_Shore|Island|N_Shore|N_Shore|S_Shore|N_Shore|Island|Island|S_Shore|Island|Island|Island	Body;TSS1500|1stExon;Body|Body;TSS1500|Body;TSS1500|Body;TSS1500|Body;TSS200|1stExon;Body|1stExon;5'UTR;Body|Body;TSS1500|TSS200;Body|TSS200;Body|TSS200;Body
chr6	139012859	139013146	7.83356e-10	1.54433e-08	2.1057e-06	4	-0.178884	down	down (4)	cg25399239;cg06864789;cg18136963;cg07185983	N_Shore	Intergenic		N_Shore|N_Shore|N_Shore|N_Shore	Intergenic|Intergenic|Intergenic|Intergenic
chr6	28058723	28059208	9.24138e-10	1.59414e-08	1.46999e-06	9	-0.0808267	down	down (9)	cg12623302;cg18105139;cg11517269;cg12740337;cg01354632;cg06952873;cg02631126;cg09156207;cg17849569	OpenSea	TSS1500	ZSCAN12L1;ZSCAN12P1	OpenSea|OpenSea|OpenSea|OpenSea|OpenSea|OpenSea|OpenSea|OpenSea|OpenSea	TSS200|TSS200|TSS200|Body|Body|Body|TSS200|TSS1500|TSS200
chr10	134150450	134150760	1.06072e-09	1.62644e-08	2.63973e-06	8	-0.0735685	down	down (8)	cg25076597;cg21370255;cg10530568;cg05951994;cg02535060;cg03330181;cg22586726;cg24214699	OpenSea	TSS200	LRRC27	OpenSea|OpenSea|OpenSea|OpenSea|OpenSea|OpenSea|OpenSea|OpenSea	Body;TSS200;Body;Body;Body|Body;TSS200;Body;Body;Body|Body;TSS200;Body;Body;Body|Body;Body;Body;Body;Body|Body;Body;Body;Body;Body|1stExon;Body;Body;Body;Body;5'UTR|Body;TSS200;Body;Body;Body|Body;TSS200;Body;Body;Body
chr13	113296191	113296447	2.30363e-09	3.17901e-08	6.94212e-06	4	0.0716905	up	up (4)	cg15756319;cg12351768;cg08183074;cg00557959	OpenSea	Intergenic		OpenSea|OpenSea|OpenSea|OpenSea	Intergenic|Intergenic|Intergenic|Intergenic
chr19	39466294	39466851	3.30673e-09	4.14845e-08	4.57998e-06	10	-0.0189948	down	down (10)	cg02772240;cg07180832;cg15931823;cg06247012;cg14206172;cg10443717;cg06244497;cg15177902;cg07551545;cg10742957	Island	TSS1500	FBXO17	S_Shore|S_Shore|S_Shore|S_Shore|S_Shore|S_Shore|S_Shore|Island|Island|S_Shore	TSS200;TSS200|TSS200;TSS200|TSS200;TSS200|TSS1500;TSS1500|TSS1500|TSS200;TSS200|TSS200|5'UTR;1stExon|5'UTR;1stExon|TSS1500
chr6	31148331	31148748	2.57699e-08	2.96354e-07	4.76746e-05	16	-0.0550036	down	down (16)	cg09179646;cg14036627;cg27547543;cg11811828;cg09357589;cg22701603;cg03078486;cg11805138;cg24427850;cg26818629;cg17931227;cg22291762;cg26668675;cg23252259;cg23457357;cg01982166	Island	Intergenic		Island|S_Shore|Island|S_Shore|Island|Island|Island|N_Shore|Island|Island|Island|Island|Island|S_Shore|S_Shore|S_Shore	Intergenic|Intergenic|Intergenic|Intergenic|Intergenic|Intergenic|Intergenic|Intergenic|Intergenic|Intergenic|Intergenic|Intergenic|Intergenic|Intergenic|Intergenic|Intergenic
chr16	31366141	31366536	4.45029e-08	4.72415e-07	8.69147e-05	6	-0.0305303	down	down (6)	cg04742550;cg26233914;cg01888869;cg11884546;cg20851120;cg20338572	OpenSea	TSS1500	ITGAX	OpenSea|OpenSea|OpenSea|OpenSea|OpenSea|OpenSea	TSS200|1stExon;5'UTR|TSS200|TSS200|TSS200;TSS200|TSS1500;TSS1500
chr20	26190327	26190354	1.13421e-07	1.118e-06	0.00323553	3	-0.0798243	down	down (3)	cg20395967;cg10715092;cg04150495	Island	TSS1500	MIR663	Island|S_Shore|Island	TSS1500|TSS1500|TSS1500
chr16	84440070	84440229	1.32181e-07	1.21606e-06	0.000641139	4	-0.0691229	down	down (4)	cg12896437;cg01635618;cg26395976;cg23506391	OpenSea	TSS200	ATP2C2	OpenSea|OpenSea|OpenSea|OpenSea	TSS200;Body;Body|TSS200;Body;Body|1stExon;5'UTR;Body;Body|TSS200;Body;Body
chr5	8457537	8458089	1.52966e-07	1.31933e-06	0.000213762	8	0.0774062	up	up (8)	cg18394854;cg24581226;cg07327178;cg18371052;cg18269595;cg05598727;cg04828267;cg17877220	Island	TSS1500	MIR4458HG;LOC729506	Island|Island|Island|Island|Island|Island|Island|Island	Intergenic|Intergenic|Intergenic|Intergenic|TSS200;Body|Intergenic|TSS1500;Body|Intergenic
chr12	6486597	6486701	1.80998e-07	1.46928e-06	0.00134174	4	0.0639371	up	up (4)	cg18883951;cg20095851;cg01329373;cg24513571	OpenSea	TSS200	SCNN1A;LTBR	OpenSea|OpenSea|OpenSea|OpenSea	TSS200|TSS200|TSS200;Body|TSS200
chr21	40759533	40759694	2.47488e-07	1.89741e-06	0.0011852	6	-0.0500752	down	down (6)	cg19684207;cg27119318;cg15977137;cg04378774;cg21736411;cg19761502	N_Shore	TSS200	WRB	N_Shore|N_Shore|N_Shore|N_Shore|N_Shore|N_Shore	Body;TSS200|Body;TSS200|Body;1stExon;5'UTR|TSS200;Body|Body;TSS200|Body;TSS200
chr6	31275874	31276437	3.07724e-07	2.23505e-06	0.000421582	8	-0.0403659	down	down (8)	cg15225267;cg02145102;cg17250082;cg00648423;cg05419812;cg04953552;cg23536255;cg12846737	Island	Intergenic		N_Shore|Island|N_Shore|N_Shore|Island|N_Shore|N_Shore|N_Shore	Intergenic|Intergenic|Intergenic|Intergenic|Intergenic|Intergenic|Intergenic|Intergenic
chr7	1198661	1198977	3.53447e-07	2.37205e-06	0.000862522	5	0.075548	up	up (5)	cg18765753;cg05779406;cg12950816;cg06518099;cg16145915	Island	TSS1500	ZFAND2A;LOC101927021	N_Shore|N_Shore|Island|N_Shore|N_Shore	5'UTR|5'UTR|5'UTR|5'UTR;TSS1500;TSS1500;TSS1500;TSS1500;TSS1500;TSS1500|5'UTR
chr7	3227261	3227332	4.34935e-07	2.63966e-06	0.00471478	3	0.0470823	up	up (3)	cg18924229;cg02888971;cg23385395	OpenSea	Intergenic		OpenSea|OpenSea|OpenSea	Intergenic|Intergenic|Intergenic
chr17	5185004	5185102	4.44087e-07	2.63966e-06	0.00348983	3	-0.0373706	down	down (3)	cg27147526;cg20802942;cg27093376	N_Shore	TSS1500	RABEP1	N_Shore|N_Shore|N_Shore	TSS1500;TSS1500;TSS1500;TSS1500|TSS1500;TSS1500|TSS1500;TSS1500
chr5	126409006	126409454	4.67298e-07	2.63966e-06	0.000804382	10	-0.0512394	down	down (10)	cg21113900;cg15405432;cg02304092;cg05001932;cg26972554;cg22905511;cg10812634;cg27097438;cg10200291;cg18710053	Island	TSS1500	FLJ44606	Island|Island|Island|S_Shore|S_Shore|Island|Island|Island|Island|Island	TSS200;TSS200|TSS200;TSS200|TSS200;TSS200|TSS200;TSS200|TSS1500;TSS1500|TSS200;TSS200|TSS200;TSS200|5'UTR;1stExon;5'UTR;1stExon|5'UTR;5'UTR|5'UTR;5'UTR
chr6	34499313	34499504	4.78199e-07	2.63966e-06	0.00192964	4	-0.0719408	down	down (4)	cg10486974;cg26063721;cg12412902;cg15189031	Island	Body	PACSIN1	Island|Island|Island|Island	Body|Body|Body|Body
chr16	1121692	1122047	5.49295e-07	2.90764e-06	0.00119299	5	0.0535372	up	up (5)	cg03382370;cg04913730;cg01404373;cg14083925;cg27392217	N_Shore	TSS1500	LOC146336;SSTR5;SSTR5-AS1	N_Shore|N_Shore|N_Shore|N_Shore|N_Shore	Body|Body|TSS1500;Body|TSS1500;Body|TSS1500;Body
chr1	95698826	95699097	5.68887e-07	2.90764e-06	0.00161818	6	-0.0589907	down	down (6)	cg24808901;cg20701556;cg26537280;cg03123541;cg05382022;cg01206378	N_Shore	TSS1500	RWDD3;TMEM56-RWDD3;LOC101928118	N_Shore|N_Shore|N_Shore|N_Shore|N_Shore|N_Shore	TSS1500;TSS1500|TSS1500;TSS1500|TSS1500;TSS1500|TSS1500;TSS1500|TSS1500;TSS1500;TSS1500;TSS1500;TSS1500;TSS1500;TSS1500;Body;Body;Body|TSS1500;TSS1500
chr19	940966	941243	7.15567e-07	3.40363e-06	0.00199094	3	-0.0576081	down	down (3)	cg08894487;cg02001279;cg18598117	Island	Body	ARID3A	Island|Island|Island	Body|Body|Body
chr5	118324323	118324627	7.3992e-07	3.40363e-06	0.00187596	5	-0.0359666	down	down (4), up (1)	cg02558611;cg27331495;cg03350457;cg19976771;cg03241287	Island	TSS1500	DTWD2	S_Shore|S_Shore|S_Shore|S_Shore|Island	TSS1500;TSS1500|TSS1500|TSS1500;TSS1500|TSS1500|TSS200
chr7	124571115	124571363	1.12892e-06	4.86847e-06	0.00350567	3	-0.0539281	down	down (3)	cg16525610;cg05285228;cg24320966	S_Shore	TSS1500	POT1;POT1-AS1	S_Shore|S_Shore|S_Shore	TSS1500;TSS1500;TSS1500;TSS1500;TSS1500;Body;Body|TSS1500;TSS1500;TSS1500;TSS1500;TSS1500|TSS1500;TSS1500;TSS1500;TSS1500;TSS1500;Body;Body
chr3	187870620	187871034	1.23266e-06	5.15474e-06	0.00229437	7	0.022684	up	up (7)	cg23060272;cg14091103;cg00119073;cg16224163;cg05685023;cg19599666;cg18127680	N_Shore	TSS1500	LPP	N_Shore|N_Shore|N_Shore|N_Shore|N_Shore|N_Shore|N_Shore	TSS1500|TSS1500|TSS1500|TSS1500|TSS1500|TSS1500|TSS1500
chr6	28973317	28973524	1.2714e-06	5.16038e-06	0.00472719	10	-0.0129604	down	down (10)	cg20594345;cg00105025;cg21310336;cg22748740;cg15171221;cg09435617;cg26883712;cg26127652;cg08390760;cg22185558	OpenSea	TSS1500	ZNF311	OpenSea|OpenSea|OpenSea|OpenSea|OpenSea|OpenSea|OpenSea|OpenSea|OpenSea|OpenSea	TSS1500|TSS1500|TSS1500|TSS1500|TSS1500|TSS1500|TSS1500|TSS1500|TSS1500|TSS1500
chr1	158119394	158119673	1.32562e-06	5.22674e-06	0.00365882	5	-0.0250457	down	down (5)	cg16018474;cg20030310;cg24298311;cg18873957;cg25200182	Island	Intergenic		Island|Island|Island|Island|N_Shore	Intergenic|Intergenic|Intergenic|Intergenic|Intergenic
chr19	1076082	1076206	1.38774e-06	5.31966e-06	0.00859673	4	0.0558097	up	up (4)	cg02379618;cg02549973;cg26779877;cg17299258	S_Shore	TSS1500	HMHA1	S_Shore|S_Shore|S_Shore|S_Shore	TSS1500;Body;Body;Body|TSS1500;Body;Body;Body|TSS1500;Body;Body;Body|TSS1500;Body;Body;Body
chr16	49732375	49732623	1.45771e-06	5.43686e-06	0.00452434	3	-0.0802629	down	down (3)	cg04086531;cg26929700;cg07633317	Island	Body	ZNF423	Island|Island|Island	Body|Body|Body
chr17	40274523	40274811	1.55193e-06	5.44546e-06	0.00414857	7	0.0274624	up	up (7)	cg26916966;cg16208084;cg07168142;cg08880849;cg00582337;cg01501896;cg26934993	Island	TSS1500	KAT2A;HSPB9	Island|Island|Island|Island|Island|Island|Island	TSS1500;TSS1500|TSS200;TSS1500|TSS200;TSS1500|TSS200;TSS1500|1stExon;5'UTR;TSS1500|TSS200;TSS1500|TSS200;TSS1500
chr4	1570605	1570791	1.5784e-06	5.44546e-06	0.00652534	3	-0.0653779	down	down (3)	cg24258529;cg17017210;cg08102414	Island	Intergenic		Island|Island|Island	Intergenic|Intergenic|Intergenic
chr1	19110733	19110978	2.11693e-06	7.12527e-06	0.00664377	4	-0.157698	down	down (4)	cg26220594;cg13786083;cg19637330;cg00440468	Island	Intergenic		S_Shore|Island|Island|Island	Intergenic|Intergenic|Intergenic|Intergenic
chr6	31164775	31164994	2.50451e-06	8.22912e-06	0.00878388	10	0.030465	up	up (10)	cg12771717;cg24023453;cg23595396;cg18598029;cg07630345;cg08085597;cg03030317;cg09622121;cg04710276;cg05346947	N_Shore	TSS1500	HCG27	N_Shore|N_Shore|N_Shore|N_Shore|N_Shore|N_Shore|N_Shore|N_Shore|N_Shore|N_Shore	TSS1500|TSS1500|TSS1500|TSS1500|TSS1500|TSS1500|TSS1500|TSS1500|TSS1500|TSS1500
chr21	37442103	37442385	2.83075e-06	9.08472e-06	0.00771423	6	-0.0384516	down	down (6)	cg01159543;cg01962969;cg26030741;cg01787644;cg27307781;cg16719517	Island	TSS200	CBR1;LOC100133286	Island|N_Shore|Island|Island|Island|Island	TSS200;TSS200;Body|TSS200|TSS200;TSS200;Body|TSS200;TSS200;Body|1stExon;5'UTR|1stExon;5'UTR
chr11	1948932	1949130	2.91805e-06	9.15205e-06	0.0113053	6	0.0539464	up	up (6)	cg06503573;cg06679296;cg01821149;cg18032502;cg15652404;cg08337959	Island	Body	TNNT3	Island|Island|Island|Island|Island|Island	Body;Body;Body;Body|Body;Body;Body;Body|Body;Body;Body;Body|Body;Body;Body;Body|Body;Body;Body;Body;Body|Body;Body;Body;Body
chr16	3137287	3137375	3.00928e-06	9.22845e-06	0.0260366	3	-0.0426138	down	down (3)	cg15512232;cg00379830;cg17417378	N_Shore	Intergenic		N_Shore|N_Shore|N_Shore	Intergenic|Intergenic|Intergenic
chr6	29723300	29723407	3.39546e-06	9.80141e-06	0.0241842	4	0.0767049	up	up (4)	cg18505691;cg18280909;cg24900542;cg08926713	S_Shelf	Intergenic		S_Shelf|S_Shelf|S_Shelf|S_Shelf	Intergenic|Intergenic|Intergenic|Intergenic
chr19	52452316	52452447	3.48853e-06	9.80141e-06	0.0203348	3	-0.0564424	down	down (3)	cg21549195;cg04645914;cg24886257	Island	Intergenic		Island|Island|Island	Intergenic|Intergenic|Intergenic
chr5	31268931	31269133	3.55124e-06	9.80141e-06	0.0134712	3	0.101618	up	up (3)	cg07740790;cg18163325;cg19458741	OpenSea	Body	CDH6	OpenSea|OpenSea|OpenSea	Body|Body|Body
chr19	23941206	23941575	3.70397e-06	1.00225e-05	0.00771404	5	-0.0352746	down	down (5)	cg01615818;cg08332658;cg07460376;cg02478247;cg09152619	Island	5'UTR	ZNF681	Island|Island|S_Shore|N_Shore|Island	Body|Body|1stExon;5'UTR|Body|Body
chr19	47288038	47288263	4.19374e-06	1.11295e-05	0.0142765	6	-0.0271333	down	down (6)	cg21766592;cg25607249;cg24507742;cg01406381;cg12165685;cg11645155	N_Shelf	TSS200	SLC1A5	N_Shelf|N_Shelf|N_Shelf|N_Shelf|N_Shelf|N_Shelf	1stExon;5'UTR;Body;5'UTR|1stExon;5'UTR;Body;5'UTR|5'UTR;TSS200;Body|TSS200;Body;5'UTR|1stExon;5'UTR;Body;5'UTR|1stExon;5'UTR;Body;5'UTR
chr3	46759334	46759698	4.57246e-06	1.16852e-05	0.00964423	8	0.0309972	up	up (8)	cg17460445;cg00817731;cg13303179;cg01967580;cg05727070;cg19668234;cg01788113;cg02834909	Island	TSS1500	PRSS50	S_Shore|Island|Island|S_Shore|S_Shore|Island|Island|Island	TSS1500|TSS200|1stExon;5'UTR|TSS1500|TSS1500|TSS200|TSS200|TSS200
chr15	93351778	93351914	5.20332e-06	1.25975e-05	0.0290851	3	-0.0185789	down	down (3)	cg05642379;cg13407464;cg11826156	N_Shore	Intergenic		N_Shore|N_Shore|N_Shore	Intergenic|Intergenic|Intergenic
chr7	77669866	77670016	5.46624e-06	1.30059e-05	0.0277223	3	-0.0732594	down	down (3)	cg25914921;cg05763154;cg01239112	Island	Body	MAGI2	Island|Island|Island	Body|Body|Body
chr3	142666292	142666476	5.66389e-06	1.32478e-05	0.0234678	3	-0.0620307	down	down (3)	cg19513207;cg21136104;cg07264726	Island	Intergenic		Island|Island|Island	Intergenic|Intergenic|Intergenic
chr11	381708	381875	6.39831e-06	1.43658e-05	0.0291252	3	-0.0402632	down	down (3)	cg23027425;cg10517193;cg21918561	S_Shore	Body	B4GALNT4	S_Shore|S_Shore|S_Shore	3'UTR|3'UTR|Body
chr15	81426346	81426597	7.49382e-06	1.591e-05	0.0227698	7	-0.0185082	down	down (7)	cg18837035;cg14380111;cg27136994;cg25029264;cg27045999;cg26546864;cg27419860	Island	TSS1500	C15orf26	Island|N_Shore|Island|N_Shore|Island|N_Shore|N_Shore	TSS200|TSS1500|TSS200|TSS1500|TSS200|TSS1500|TSS200
chr13	31309496	31309799	7.71883e-06	1.61394e-05	0.0194613	3	-0.0163744	down	down (3)	cg08529529;cg03415089;cg20103124	OpenSea	TSS200	ALOX5AP	OpenSea|OpenSea|OpenSea	1stExon|TSS200;Body|TSS200
chr12	50497777	50498041	8.28936e-06	1.70736e-05	0.0239326	4	-0.034606	down	down (4)	cg06168149;cg21151061;cg24210717;cg00792187	OpenSea	TSS200	GPD1	OpenSea|OpenSea|OpenSea|OpenSea	TSS200|Body|5'UTR;1stExon|Body;Body
chr7	4848682	4848939	1.10546e-05	2.14864e-05	0.0326397	4	-0.0282154	down	down (4)	cg05867499;cg02779037;cg14161589;cg04314711	Island	Body	RADIL	Island|Island|Island|Island	Body|Body|Body|Body
chr18	5543877	5544237	1.17004e-05	2.21187e-05	0.0247622	10	-0.0117671	down	down (9), up (1)	cg01673082;cg12967001;cg16622495;cg23847381;cg16924702;cg23564700;cg16304950;cg22335490;cg06550462;cg19579167	Island	TSS1500	EPB41L3	Island|Island|Island|Island|Island|Island|Island|Island|Island|Island	TSS200|TSS200|TSS200|TSS200|TSS1500|TSS200|1stExon;5'UTR|TSS1500|TSS1500|5'UTR
chr10	1205562	1205858	1.35644e-05	2.49586e-05	0.034736	7	0.0381809	up	up (7)	cg06254525;cg12601963;cg19282259;cg15057747;cg00419711;cg09426810;cg26293457	Island	TSS200	NCRNA00200	Island|Island|Island|Island|Island|Island|Island	TSS200|Body|TSS200|TSS200|TSS200|TSS200|TSS200
chr7	1096317	1096568	1.43173e-05	2.59972e-05	0.0430517	4	0.0297236	up	up (4)	cg26224354;cg20603222;cg01414857;cg23894443	N_Shore	TSS1500	C7orf50;GPR146	N_Shore|N_Shore|N_Shore|N_Shore	Body;Body;TSS1500;Body|Body;Body;TSS1500;Body|5'UTR;5'UTR;5'UTR;Body;Body;Body|5'UTR;5'UTR;5'UTR;Body;Body;Body
chr19	47157936	47158242	1.72225e-05	2.9342e-05	0.0424918	4	0.0386321	up	up (4)	cg20938391;cg16262525;cg06454084;cg15410789	OpenSea	TSS200	DACT3	OpenSea|OpenSea|OpenSea|OpenSea	TSS200;Body|TSS200;Body|Body|TSS200;Body
chr3	61236908	61237217	1.74733e-05	2.94063e-05	0.0426876	7	-0.0143269	down	down (6), up (1)	cg19049316;cg15931943;cg02854288;cg16986494;cg26322434;cg24796403;cg24504954	Island	TSS200	FHIT	Island|Island|Island|Island|Island|Island|Island	1stExon;5'UTR;1stExon;5'UTR|5'UTR;5'UTR|5'UTR;5'UTR|TSS200;TSS200|TSS200;TSS200|TSS200;TSS200|TSS200;TSS200
chr15	91499540	91500009	2.61034e-05	3.38582e-05	0.04203	4	-0.0414532	down	down (4)	cg26322951;cg12630461;cg22464295;cg22110973	Island	5'UTR	RCCD1	S_Shore|Island|S_Shore|N_Shore	5'UTR;5'UTR|Body;Body|5'UTR;5'UTR|5'UTR;5'UTR

## Sheet: DMRs_timeL
chr	start	end	p	fdr	sidak	nprobe	mean_diff	dir	table_dir	cpgs	anno_island	anno_gene_location	anno_gene_name	anno_island_allcpgs	anno_gene_location_allcpgs
chr3	146187108	146187706	1.90457e-16	2.17754e-14	2.86438e-13	6	-0.0601387	down	down (6)	cg04442406;cg26794949;cg24092307;cg24005645;cg14056864;cg02128651	Island	TSS200	PLSCR2	Island|Island|Island|Island|Island|Island	5'UTR|TSS200;Body;5'UTR|5'UTR|TSS200;Body;5'UTR|TSS200;Body;5'UTR|5'UTR
chr5	126408755	126409553	3.32448e-16	2.17754e-14	3.21965e-13	13	-0.06063	down	down (12), up (1)	cg17848407;cg15405432;cg14340928;cg27097438;cg05001932;cg21113900;cg22905511;cg10812634;cg02304092;cg10200291;cg26972554;cg18710053;cg11850276	Island	TSS1500	FLJ44606	N_Shore|Island|N_Shore|Island|S_Shore|Island|Island|Island|Island|Island|S_Shore|Island|S_Shore	5'UTR;5'UTR|TSS200;TSS200|5'UTR;5'UTR|5'UTR;1stExon;5'UTR;1stExon|TSS200;TSS200|TSS200;TSS200|TSS200;TSS200|TSS200;TSS200|TSS200;TSS200|5'UTR;5'UTR|TSS1500;TSS1500|5'UTR;5'UTR|TSS1500;TSS1500
chr10	134150272	134150760	1.42367e-12	5.05656e-11	2.25061e-09	9	-0.0718833	down	down (8), up (1)	cg25076597;cg21370255;cg03330181;cg02535060;cg05951994;cg22586726;cg10530568;cg24214699;cg09027894	OpenSea	TSS1500	LRRC27	OpenSea|OpenSea|OpenSea|OpenSea|OpenSea|OpenSea|OpenSea|OpenSea|OpenSea	Body;TSS200;Body;Body;Body|Body;TSS200;Body;Body;Body|1stExon;Body;Body;Body;Body;5'UTR|Body;Body;Body;Body;Body|Body;Body;Body;Body;Body|Body;TSS200;Body;Body;Body|Body;TSS200;Body;Body;Body|Body;TSS200;Body;Body;Body|TSS1500;Body;Body;Body;Body
chr19	21264895	21265421	1.54399e-12	5.05656e-11	2.26453e-09	3	0.177149	up	up (3)	cg09352518;cg01483656;cg06238316	Island	TSS200	ZNF714	Island|N_Shore|Island	5'UTR|TSS200|5'UTR
chr6	31275642	31276669	2.36797e-11	6.20407e-10	1.77879e-08	20	-0.0356881	down	down (20)	cg17250082;cg12076350;cg05419812;cg13429614;cg15225267;cg27258561;cg26343358;cg23536255;cg12846737;cg00648423;cg02446475;cg22993154;cg23366493;cg02145102;cg04953552;cg06414921;cg14801238;cg27071793;cg20412244;cg25107000	Island	Intergenic		N_Shore|N_Shore|Island|S_Shore|N_Shore|N_Shore|N_Shore|N_Shore|N_Shore|N_Shore|N_Shore|S_Shore|S_Shore|Island|N_Shore|Island|N_Shore|N_Shore|S_Shore|N_Shore	Intergenic|Intergenic|Intergenic|Intergenic|Intergenic|Intergenic|Intergenic|Intergenic|Intergenic|Intergenic|Intergenic|Intergenic|Intergenic|Intergenic|Intergenic|Intergenic|Intergenic|Intergenic|Intergenic|Intergenic
chr12	120835662	120835778	3.6339e-11	7.93402e-10	2.41677e-07	3	-0.0637247	down	down (3)	cg15769343;cg05412788;cg13471599	Island	Intergenic		Island|Island|Island	Intergenic|Intergenic|Intergenic
chr6	31148331	31148748	5.13387e-11	9.60767e-10	9.49794e-08	16	-0.0547794	down	down (16)	cg11811828;cg11805138;cg26818629;cg14036627;cg17931227;cg22701603;cg24427850;cg22291762;cg27547543;cg09357589;cg23457357;cg03078486;cg09179646;cg26668675;cg23252259;cg01982166	Island	Intergenic		S_Shore|N_Shore|Island|S_Shore|Island|Island|Island|Island|Island|Island|S_Shore|Island|Island|Island|S_Shore|S_Shore	Intergenic|Intergenic|Intergenic|Intergenic|Intergenic|Intergenic|Intergenic|Intergenic|Intergenic|Intergenic|Intergenic|Intergenic|Intergenic|Intergenic|Intergenic|Intergenic
chr1	3703791	3704559	1.2083e-10	1.97859e-09	1.21377e-07	6	-0.0583072	down	down (6)	cg11430783;cg13057898;cg18436788;cg22529645;cg23277830;cg17848003	Island	Body	LRRC47	Island|Island|S_Shore|S_Shore|S_Shore|S_Shore	Body|Body|Body|Body|Body|Body
chr11	1948932	1949130	1.04783e-09	1.52517e-08	4.08267e-06	6	0.0645766	up	up (6)	cg06503573;cg06679296;cg01821149;cg08337959;cg18032502;cg15652404	Island	Body	TNNT3	Island|Island|Island|Island|Island|Island	Body;Body;Body;Body|Body;Body;Body;Body|Body;Body;Body;Body|Body;Body;Body;Body|Body;Body;Body;Body|Body;Body;Body;Body;Body
chr6	139012859	139013146	1.37122e-09	1.65921e-08	3.68592e-06	4	-0.191135	down	down (4)	cg25399239;cg18136963;cg06864789;cg07185983	N_Shore	Intergenic		N_Shore|N_Shore|N_Shore|N_Shore	Intergenic|Intergenic|Intergenic|Intergenic
chr19	39466294	39466851	1.39323e-09	1.65921e-08	1.92969e-06	10	-0.0199427	down	down (10)	cg07180832;cg15931823;cg06244497;cg02772240;cg06247012;cg14206172;cg10742957;cg10443717;cg15177902;cg07551545	Island	TSS1500	FBXO17	S_Shore|S_Shore|S_Shore|S_Shore|S_Shore|S_Shore|S_Shore|S_Shore|Island|Island	TSS200;TSS200|TSS200;TSS200|TSS200|TSS200;TSS200|TSS1500;TSS1500|TSS1500|TSS1500|TSS200;TSS200|5'UTR;1stExon|5'UTR;1stExon
chr3	142666107	142666476	2.12439e-09	2.31913e-08	4.44149e-06	4	-0.0657928	down	down (4)	cg19513207;cg07264726;cg21136104;cg12987312	Island	Intergenic		Island|Island|Island|N_Shore	Intergenic|Intergenic|Intergenic|Intergenic
chr11	970388	970758	3.39225e-09	3.41835e-08	7.07304e-06	3	0.106628	up	up (3)	cg12893697;cg06064525;cg21302397	OpenSea	Body	AP2A2	OpenSea|OpenSea|OpenSea	Body|Body|Body;Body
chr7	94953652	94954202	7.42708e-09	6.94963e-08	1.04178e-05	8	0.0752399	up	up (8)	cg01497363;cg01874867;cg19678392;cg04871131;cg07404485;cg17330251;cg05342682;cg20119798	Island	TSS1500	PON1	Island|S_Shore|Island|S_Shore|N_Shore|Island|N_Shore|S_Shore	TSS200|TSS200|1stExon;5'UTR|TSS1500|Body|TSS200|Body|TSS1500
chr6	34499313	34499504	2.59734e-08	2.26834e-07	0.000104904	4	-0.0727501	down	down (4)	cg10486974;cg26063721;cg12412902;cg15189031	Island	Body	PACSIN1	Island|Island|Island|Island	Body|Body|Body|Body
chr13	113296191	113296447	4.83583e-08	3.72643e-07	0.00014572	4	0.0653309	up	up (4)	cg15756319;cg00557959;cg08183074;cg12351768	OpenSea	Intergenic		OpenSea|OpenSea|OpenSea|OpenSea	Intergenic|Intergenic|Intergenic|Intergenic
chr12	6486597	6486701	1.59435e-07	1.06316e-06	0.00118199	4	0.0624235	up	up (4)	cg18883951;cg01329373;cg20095851;cg24513571	OpenSea	TSS200	SCNN1A;LTBR	OpenSea|OpenSea|OpenSea|OpenSea	TSS200|TSS200;Body|TSS200|TSS200
chr22	46449549	46450251	1.62314e-07	1.06316e-06	0.000178361	9	-0.0264116	down	down (9)	cg13269407;cg10800572;cg01080924;cg24349631;cg27140247;cg17959307;cg23691090;cg09693106;cg27131176	Island	TSS1500	C22orf26;PRR34-AS1;LOC150381;PRR34	Island|S_Shore|N_Shore|Island|Island|S_Shore|Island|Island|Island	TSS200;Body|Body;TSS1500|Body;TSS200|1stExon;Body|TSS200;Body|Body;TSS1500|1stExon;5'UTR;Body|1stExon;Body|TSS200;Body
chr7	124571115	124571363	1.7145e-07	1.06952e-06	0.000533202	3	-0.0540865	down	down (3)	cg16525610;cg05285228;cg24320966	S_Shore	TSS1500	POT1;POT1-AS1	S_Shore|S_Shore|S_Shore	TSS1500;TSS1500;TSS1500;TSS1500;TSS1500;Body;Body|TSS1500;TSS1500;TSS1500;TSS1500;TSS1500|TSS1500;TSS1500;TSS1500;TSS1500;TSS1500;Body;Body
chr3	9988589	9989156	1.82852e-07	1.0888e-06	0.000248761	6	-0.0434402	down	down (6)	cg10160312;cg24065312;cg01142302;cg11732190;cg16533830;cg05851542	Island	TSS1500	PRRT3;PRRT3-AS1	Island|Island|Island|Island|Island|Island	Body;TSS200|Body;TSS200|Body|Body;TSS200|TSS1500;Body|Body
chr1	95698826	95699097	2.17898e-07	1.24107e-06	0.000620113	6	-0.0458432	down	down (6)	cg24808901;cg20701556;cg03123541;cg05382022;cg26537280;cg01206378	N_Shore	TSS1500	RWDD3;TMEM56-RWDD3;LOC101928118	N_Shore|N_Shore|N_Shore|N_Shore|N_Shore|N_Shore	TSS1500;TSS1500|TSS1500;TSS1500|TSS1500;TSS1500|TSS1500;TSS1500;TSS1500;TSS1500;TSS1500;TSS1500;TSS1500;Body;Body;Body|TSS1500;TSS1500|TSS1500;TSS1500
chr15	93351778	93351914	3.09961e-07	1.6242e-06	0.00175674	3	-0.0244361	down	down (3)	cg05642379;cg13407464;cg11826156	N_Shore	Intergenic		N_Shore|N_Shore|N_Shore	Intergenic|Intergenic|Intergenic
chr7	77669866	77670016	4.33895e-07	2.10749e-06	0.0022291	3	-0.0819753	down	down (3)	cg25914921;cg05763154;cg01239112	Island	Body	MAGI2	Island|Island|Island	Body|Body|Body
chr1	901684	902025	4.34369e-07	2.10749e-06	0.000982227	6	-0.02039	down	down (6)	cg12663811;cg10375192;cg10110857;cg21832150;cg02056921;cg07390924	Island	TSS200	PLEKHN1	Island|Island|Island|Island|Island|Island	TSS200;TSS200|TSS200;TSS200|TSS200;TSS200|Body;Body|1stExon;5'UTR;5'UTR;1stExon|TSS200;TSS200
chr6	29723300	29723407	5.29488e-07	2.47725e-06	0.00381035	4	0.0803984	up	up (4)	cg18505691;cg18280909;cg24900542;cg08926713	S_Shelf	Intergenic		S_Shelf|S_Shelf|S_Shelf|S_Shelf	Intergenic|Intergenic|Intergenic|Intergenic
chr4	1570605	1570791	5.85346e-07	2.64415e-06	0.0024249	3	-0.0671111	down	down (3)	cg24258529;cg17017210;cg08102414	Island	Intergenic		Island|Island|Island	Intergenic|Intergenic|Intergenic
chr6	28973317	28973524	6.38175e-07	2.78496e-06	0.0023756	10	-0.0132392	down	down (10)	cg22185558;cg00105025;cg20594345;cg15171221;cg08390760;cg22748740;cg26127652;cg26883712;cg09435617;cg21310336	OpenSea	TSS1500	ZNF311	OpenSea|OpenSea|OpenSea|OpenSea|OpenSea|OpenSea|OpenSea|OpenSea|OpenSea|OpenSea	TSS1500|TSS1500|TSS1500|TSS1500|TSS1500|TSS1500|TSS1500|TSS1500|TSS1500|TSS1500
chr3	149094652	149095006	6.80721e-07	2.78496e-06	0.0014824	4	-0.0691305	down	down (4)	cg26584465;cg23379566;cg10725542;cg26306106	OpenSea	TSS1500	TM4SF1;TM4SF1-AS1	OpenSea|OpenSea|OpenSea|OpenSea	Body;TSS1500;TSS1500;TSS1500|Body;TSS1500;TSS1500;TSS1500|Body;TSS1500;TSS1500;TSS1500|Body;TSS1500;TSS1500;TSS1500
chr14	99728938	99729088	6.86787e-07	2.78496e-06	0.00352602	4	-0.0487556	down	down (4)	cg19450111;cg14841828;cg05768367;cg26396443	OpenSea	Body	BCL11B	OpenSea|OpenSea|OpenSea|OpenSea	Body;Body|Body;Body|Body;Body;Body;Body|Body;Body
chr19	23941206	23941575	7.01555e-07	2.78496e-06	0.00146568	5	-0.0396138	down	down (5)	cg08332658;cg01615818;cg07460376;cg09152619;cg02478247	Island	5'UTR	ZNF681	Island|Island|S_Shore|Island|N_Shore	Body|Body|1stExon;5'UTR|Body|Body
chr16	31366141	31366536	7.46727e-07	2.8771e-06	0.00145737	6	-0.0146732	down	down (6)	cg04742550;cg20851120;cg26233914;cg11884546;cg01888869;cg20338572	OpenSea	TSS1500	ITGAX	OpenSea|OpenSea|OpenSea|OpenSea|OpenSea|OpenSea	TSS200|TSS200;TSS200|1stExon;5'UTR|TSS200|TSS200|TSS1500;TSS1500
chr18	57566143	57566460	8.03219e-07	2.98953e-06	0.00195286	5	-0.0488414	down	down (5)	cg14685305;cg11957475;cg05157251;cg22549408;cg23084705	N_Shore	TSS1500	PMAIP1	N_Shore|N_Shore|N_Shore|N_Shore|N_Shore	TSS1500|TSS1500|TSS1500|TSS1500|TSS1500
chr15	91499368	91500009	8.43261e-07	2.98953e-06	0.00101439	5	-0.03556	down	down (5)	cg25526519;cg26322951;cg22464295;cg22110973;cg12630461	Island	5'UTR	RCCD1	N_Shore|S_Shore|S_Shore|N_Shore|Island	5'UTR;5'UTR|5'UTR;5'UTR|5'UTR;5'UTR|5'UTR;5'UTR|Body;Body
chr19	47157824	47158242	8.57721e-07	2.98953e-06	0.00158178	5	0.0428336	up	up (5)	cg16262525;cg20938391;cg15410789;cg06454084;cg08906015	OpenSea	TSS200	DACT3	OpenSea|OpenSea|OpenSea|OpenSea|OpenSea	TSS200;Body|TSS200;Body|TSS200;Body|Body|Body
chr17	81060148	81060259	9.29862e-07	2.98953e-06	0.0064419	3	0.138969	up	up (3)	cg27176264;cg03185552;cg13023205	N_Shore	Intergenic		N_Shore|N_Shore|N_Shore	Intergenic|Intergenic|Intergenic
chr5	31268931	31269133	9.4053e-07	2.98953e-06	0.0035856	3	0.120519	up	up (3)	cg18163325;cg07740790;cg19458741	OpenSea	Body	CDH6	OpenSea|OpenSea|OpenSea	Body|Body|Body
chr15	45315296	45315438	1.02838e-06	3.06177e-06	0.00557152	7	0.0111747	up	up (7)	cg02991474;cg26196700;cg17377818;cg22296620;cg18647927;cg03026420;cg00891891	Island	TSS200	SORD	Island|Island|Island|Island|Island|Island|Island	TSS200|5'UTR;1stExon|5'UTR;1stExon|5'UTR;1stExon|TSS200|TSS200|5'UTR;1stExon
chr6	28058723	28058973	1.19119e-06	3.46769e-06	0.00366914	8	-0.0653208	down	down (8)	cg18105139;cg12623302;cg17849569;cg02631126;cg11517269;cg01354632;cg12740337;cg09156207	OpenSea	TSS1500	ZSCAN12L1;ZSCAN12P1	OpenSea|OpenSea|OpenSea|OpenSea|OpenSea|OpenSea|OpenSea|OpenSea	TSS200|TSS200|TSS200|TSS200|TSS200|Body|Body|TSS1500
chr1	153538763	153539058	1.39624e-06	3.76348e-06	0.00364475	3	-0.0202513	down	down (3)	cg22700686;cg21196487;cg08105396	OpenSea	TSS1500	S100A2	OpenSea|OpenSea|OpenSea	TSS1500|TSS1500|TSS1500
chr16	49732375	49732623	1.40771e-06	3.76348e-06	0.00436951	3	-0.0667331	down	down (3)	cg04086531;cg07633317;cg26929700	Island	Body	ZNF423	Island|Island|Island	Body|Body|Body
chr9	130159256	130159351	1.66641e-06	4.26177e-06	0.0134414	5	-0.0175914	down	down (5)	cg12281690;cg20758474;cg19021975;cg11312566;cg04016166	Island	TSS200	SLC2A8	Island|Island|Island|Island|Island	TSS200;TSS200;TSS200;TSS200|TSS200;TSS200;TSS200;TSS200|TSS200;TSS200;TSS200;TSS200|TSS200|TSS200;TSS200;TSS200;TSS200
chr1	19110733	19110978	1.69169e-06	4.26177e-06	0.00531276	4	-0.157318	down	down (4)	cg13786083;cg26220594;cg19637330;cg00440468	Island	Intergenic		Island|S_Shore|Island|Island	Intergenic|Intergenic|Intergenic|Intergenic
chr21	40759533	40759694	2.05859e-06	5.08822e-06	0.00981579	6	-0.0520633	down	down (6)	cg19684207;cg15977137;cg27119318;cg04378774;cg19761502;cg21736411	N_Shore	TSS200	WRB	N_Shore|N_Shore|N_Shore|N_Shore|N_Shore|N_Shore	Body;TSS200|Body;1stExon;5'UTR|Body;TSS200|TSS200;Body|Body;TSS200|Body;TSS200
chr5	118324323	118324627	2.27349e-06	5.51531e-06	0.00575291	5	-0.0437372	down	down (5)	cg02558611;cg27331495;cg03350457;cg19976771;cg03241287	Island	TSS1500	DTWD2	S_Shore|S_Shore|S_Shore|S_Shore|Island	TSS1500;TSS1500|TSS1500|TSS1500;TSS1500|TSS1500|TSS200
chr1	162602294	162602559	2.5679e-06	6.11628e-06	0.00744787	3	-0.0288287	down	down (3)	cg22740835;cg00457087;cg21880888	OpenSea	5'UTR	DDR2	OpenSea|OpenSea|OpenSea	5'UTR;5'UTR|1stExon;1stExon;5'UTR;5'UTR|5'UTR;5'UTR
chr10	105420746	105421005	2.79146e-06	6.53002e-06	0.00828035	3	-0.0431931	down	down (3)	cg06620993;cg23901918;cg04388244	Island	Body	SH3PXD2A	Island|Island|Island	Body|Body|Body
chr7	1096317	1096387	3.12842e-06	7.06591e-06	0.0338909	3	0.0547422	up	up (3)	cg20603222;cg01414857;cg26224354	N_Shore	TSS1500	C7orf50;GPR146	N_Shore|N_Shore|N_Shore	Body;Body;TSS1500;Body|5'UTR;5'UTR;5'UTR;Body;Body;Body|Body;Body;TSS1500;Body
chr8	37605516	37605978	3.32381e-06	7.37998e-06	0.00553491	6	-0.0411863	down	down (6)	cg08247852;cg00450319;cg09188212;cg21505509;cg05020125;cg13346869	OpenSea	TSS1500	LOC728024;ERLIN2	OpenSea|OpenSea|OpenSea|OpenSea|OpenSea|OpenSea	TSS1500;Body|TSS1500;Body|TSS1500;Body|TSS200;Body|TSS200;Body|Body;Body
chr21	37442103	37442385	3.60601e-06	7.87313e-06	0.00981656	6	-0.0386767	down	down (6)	cg26030741;cg01787644;cg01159543;cg01962969;cg16719517;cg27307781	Island	TSS200	CBR1;LOC100133286	Island|Island|Island|N_Shore|Island|Island	TSS200;TSS200;Body|TSS200;TSS200;Body|TSS200;TSS200;Body|TSS200|1stExon;5'UTR|1stExon;5'UTR
chr5	57755772	57756161	3.96692e-06	8.38171e-06	0.00783642	10	-0.0179739	down	down (10)	cg14507193;cg14225544;cg12533363;cg07803304;cg13280184;cg17515773;cg17218811;cg22849482;cg11821403;cg27370311	Island	TSS200	PLK2	Island|Island|Island|Island|Island|Island|Island|Island|Island|Island	TSS200|5'UTR;1stExon|TSS200|TSS200;TSS200|1stExon|5'UTR;1stExon|TSS200;TSS200|5'UTR;1stExon|TSS200|TSS200;TSS200
chr17	47091977	47092272	4.16027e-06	8.51555e-06	0.0108208	5	-0.077119	down	down (5)	cg10950924;cg22947322;cg11673840;cg18128536;cg25220979	Island	Body	IGF2BP1	Island|Island|Island|Island|S_Shore	Body;Body|Body;Body|Body;Body|Body;Body|Body;Body
chr8	142183435	142183677	4.63198e-06	9.33521e-06	0.0146578	4	-0.0268201	down	down (4)	cg16499923;cg14480530;cg19991046;cg18716390	Island	Body	DENND3	Island|Island|Island|Island	Body|Body|Body|Body
chr3	46759334	46759698	4.90173e-06	9.72919e-06	0.0103351	8	0.02716	up	up (8)	cg13303179;cg01967580;cg00817731;cg01788113;cg17460445;cg05727070;cg02834909;cg19668234	Island	TSS1500	PRSS50	Island|S_Shore|Island|Island|S_Shore|S_Shore|Island|Island	1stExon;5'UTR|TSS1500|TSS200|TSS200|TSS1500|TSS1500|TSS200|TSS200
chr5	8457537	8458089	6.14548e-06	1.20158e-05	0.00855214	8	0.0733889	up	up (8)	cg18394854;cg07327178;cg24581226;cg18269595;cg18371052;cg17877220;cg04828267;cg05598727	Island	TSS1500	MIR4458HG;LOC729506	Island|Island|Island|Island|Island|Island|Island|Island	Intergenic|Intergenic|Intergenic|TSS200;Body|Intergenic|Intergenic|TSS1500;Body|Intergenic
chr5	140749734	140749929	7.40974e-06	1.4055e-05	0.0288896	7	0.0489617	up	up (7)	cg10742695;cg02575448;cg23348764;cg04242499;cg19108028;cg22391888;cg26337998	N_Shore	TSS1500	PCDHGB3;PCDHGA4;PCDHGA2;PCDHGA1;PCDHGB2;PCDHGA5;PCDHGA3;PCDHGB1	N_Shore|N_Shore|N_Shore|N_Shore|N_Shore|N_Shore|N_Shore	TSS200;TSS200;Body;Body;Body;Body;Body;Body;Body|Body;TSS1500;Body;Body;Body;Body;TSS1500;Body;Body|Body;Body;Body;Body;TSS200;TSS200;Body;Body;Body|Body;TSS1500;Body;Body;Body;Body;TSS1500;Body;Body|5'UTR;5'UTR;1stExon;1stExon;Body;Body;Body;Body;Body;Body;Body|5'UTR;5'UTR;1stExon;1stExon;Body;Body;Body;Body;Body;Body;Body|Body;Body;Body;Body;TSS200;TSS200;Body;Body;Body
chr7	1198840	1198977	7.48206e-06	1.4055e-05	0.0412578	4	0.0797907	up	up (4)	cg12950816;cg05779406;cg06518099;cg18765753	Island	TSS1500	ZFAND2A;LOC101927021	Island|N_Shore|N_Shore|N_Shore	5'UTR|5'UTR|5'UTR;TSS1500;TSS1500;TSS1500;TSS1500;TSS1500;TSS1500|5'UTR
chr6	32847584	32847845	7.51033e-06	1.4055e-05	0.0219548	11	0.0630996	up	up (11)	cg09318162;cg24639679;cg18942934;cg16454316;cg01607625;cg17352045;cg08873792;cg13493635;cg02269978;cg00797104;cg19628603	Island	Body	PPP1R2P1	Island|Island|Island|Island|Island|Island|Island|Island|Island|Island|Island	Body|Body|Body|Body|Body|Body|Body|Body|Body|Body|Body
chr19	30215100	30215355	9.13276e-06	1.59519e-05	0.027252	3	-0.010866	down	down (3)	cg22273360;cg06602333;cg22030457	Island	Intergenic		Island|N_Shore|Island	Intergenic|Intergenic|Intergenic
chr13	31309496	31309799	9.29918e-06	1.60288e-05	0.0233988	3	-0.0132876	down	down (3)	cg08529529;cg20103124;cg03415089	OpenSea	TSS200	ALOX5AP	OpenSea|OpenSea|OpenSea	1stExon|TSS200|TSS200;Body
chr15	81426346	81426669	1.10568e-05	1.86869e-05	0.0260633	8	-0.020868	down	down (8)	cg18837035;cg14380111;cg27045999;cg27136994;cg25029264;cg09236163;cg26546864;cg27419860	Island	TSS1500	C15orf26	Island|N_Shore|Island|Island|N_Shore|Island|N_Shore|N_Shore	TSS200|TSS1500|TSS200|TSS200|TSS1500|1stExon;5'UTR|TSS1500|TSS200
chr19	695446	695642	1.11266e-05	1.86869e-05	0.0428502	6	-0.018782	down	down (6)	cg17397672;cg12720971;cg13463459;cg06599390;cg20002204;cg16429839	OpenSea	TSS200	PRSSL1;PRSS57	OpenSea|OpenSea|OpenSea|OpenSea|OpenSea|OpenSea	5'UTR;1stExon|TSS200|TSS200|TSS200|TSS200;TSS200|TSS200;TSS200
chr19	10222107	10222409	1.16235e-05	1.90334e-05	0.0292564	3	-0.0169927	down	down (3)	cg07753644;cg26071481;cg18910313	S_Shore	TSS200	PPAN-P2RY11;P2RY11	S_Shore|S_Shore|S_Shore	Body;TSS200|TSS200;Body;Body|Body;1stExon
chr1	158119394	158119673	1.35392e-05	2.13046e-05	0.0367459	5	-0.0228342	down	down (5)	cg16018474;cg20030310;cg25200182;cg24298311;cg18873957	Island	Intergenic		Island|Island|N_Shore|Island|Island	Intergenic|Intergenic|Intergenic|Intergenic|Intergenic
chr2	103035834	103036125	1.65562e-05	2.43693e-05	0.0429434	3	0.0524874	up	up (3)	cg21282997;cg21972222;cg00772686	OpenSea	5'UTR	IL18RAP	OpenSea|OpenSea|OpenSea	5'UTR|5'UTR|5'UTR
chr4	99851002	99851281	1.80188e-05	2.53813e-05	0.0486039	7	-0.0224909	down	down (7)	cg12527684;cg21341586;cg11037477;cg15633390;cg14972143;cg18160135;cg21554861	S_Shore	TSS1500	EIF4E	S_Shore|S_Shore|S_Shore|S_Shore|S_Shore|S_Shore|S_Shore	5'UTR;1stExon;5'UTR;TSS1500;1stExon|5'UTR;1stExon;5'UTR;TSS1500;1stExon|5'UTR;1stExon;5'UTR;TSS1500;1stExon|5'UTR;1stExon;5'UTR;TSS1500;1stExon|5'UTR;1stExon;5'UTR;TSS1500;1stExon|5'UTR;1stExon;5'UTR;TSS1500;1stExon|5'UTR;1stExon;5'UTR;TSS1500;1stExon

## Sheet: overlapping_DMRs_time0_timeL
time0.seqnames	time0.start	time0.end	time0.loc	timeL.seqnames	timeL.start	timeL.end	timeL.loc
chr3	146187108	146187706	chr3_146187108_146187706	chr3	146187108	146187706	chr3_146187108_146187706
chr1	3703791	3704559	chr1_3703791_3704559	chr1	3703791	3704559	chr1_3703791_3704559
chr19	21264895	21265421	chr19_21264895_21265421	chr19	21264895	21265421	chr19_21264895_21265421
chr12	120835662	120835778	chr12_120835662_120835778	chr12	120835662	120835778	chr12_120835662_120835778
chr11	970388	970758	chr11_970388_970758	chr11	970388	970758	chr11_970388_970758
chr22	46449429	46450251	chr22_46449429_46450251	chr22	46449549	46450251	chr22_46449549_46450251
chr6	139012859	139013146	chr6_139012859_139013146	chr6	139012859	139013146	chr6_139012859_139013146
chr6	28058723	28059208	chr6_28058723_28059208	chr6	28058723	28058973	chr6_28058723_28058973
chr10	134150450	134150760	chr10_134150450_134150760	chr10	134150272	134150760	chr10_134150272_134150760
chr13	113296191	113296447	chr13_113296191_113296447	chr13	113296191	113296447	chr13_113296191_113296447
chr19	39466294	39466851	chr19_39466294_39466851	chr19	39466294	39466851	chr19_39466294_39466851
chr6	31148331	31148748	chr6_31148331_31148748	chr6	31148331	31148748	chr6_31148331_31148748
chr16	31366141	31366536	chr16_31366141_31366536	chr16	31366141	31366536	chr16_31366141_31366536
chr5	8457537	8458089	chr5_8457537_8458089	chr5	8457537	8458089	chr5_8457537_8458089
chr12	6486597	6486701	chr12_6486597_6486701	chr12	6486597	6486701	chr12_6486597_6486701
chr21	40759533	40759694	chr21_40759533_40759694	chr21	40759533	40759694	chr21_40759533_40759694
chr6	31275874	31276437	chr6_31275874_31276437	chr6	31275642	31276669	chr6_31275642_31276669
chr7	1198661	1198977	chr7_1198661_1198977	chr7	1198840	1198977	chr7_1198840_1198977
chr5	126409006	126409454	chr5_126409006_126409454	chr5	126408755	126409553	chr5_126408755_126409553
chr6	34499313	34499504	chr6_34499313_34499504	chr6	34499313	34499504	chr6_34499313_34499504
chr1	95698826	95699097	chr1_95698826_95699097	chr1	95698826	95699097	chr1_95698826_95699097
chr5	118324323	118324627	chr5_118324323_118324627	chr5	118324323	118324627	chr5_118324323_118324627
chr7	124571115	124571363	chr7_124571115_124571363	chr7	124571115	124571363	chr7_124571115_124571363
chr6	28973317	28973524	chr6_28973317_28973524	chr6	28973317	28973524	chr6_28973317_28973524
chr1	158119394	158119673	chr1_158119394_158119673	chr1	158119394	158119673	chr1_158119394_158119673
chr16	49732375	49732623	chr16_49732375_49732623	chr16	49732375	49732623	chr16_49732375_49732623
chr4	1570605	1570791	chr4_1570605_1570791	chr4	1570605	1570791	chr4_1570605_1570791
chr1	19110733	19110978	chr1_19110733_19110978	chr1	19110733	19110978	chr1_19110733_19110978
chr21	37442103	37442385	chr21_37442103_37442385	chr21	37442103	37442385	chr21_37442103_37442385
chr11	1948932	1949130	chr11_1948932_1949130	chr11	1948932	1949130	chr11_1948932_1949130
chr6	29723300	29723407	chr6_29723300_29723407	chr6	29723300	29723407	chr6_29723300_29723407
chr5	31268931	31269133	chr5_31268931_31269133	chr5	31268931	31269133	chr5_31268931_31269133
chr19	23941206	23941575	chr19_23941206_23941575	chr19	23941206	23941575	chr19_23941206_23941575
chr3	46759334	46759698	chr3_46759334_46759698	chr3	46759334	46759698	chr3_46759334_46759698
chr15	93351778	93351914	chr15_93351778_93351914	chr15	93351778	93351914	chr15_93351778_93351914
chr7	77669866	77670016	chr7_77669866_77670016	chr7	77669866	77670016	chr7_77669866_77670016
chr3	142666292	142666476	chr3_142666292_142666476	chr3	142666107	142666476	chr3_142666107_142666476
chr15	81426346	81426597	chr15_81426346_81426597	chr15	81426346	81426669	chr15_81426346_81426669
chr13	31309496	31309799	chr13_31309496_31309799	chr13	31309496	31309799	chr13_31309496_31309799
chr7	1096317	1096568	chr7_1096317_1096568	chr7	1096317	1096387	chr7_1096317_1096387
chr19	47157936	47158242	chr19_47157936_47158242	chr19	47157824	47158242	chr19_47157824_47158242
chr15	91499540	91500009	chr15_91499540_91500009	chr15	91499368	91500009	chr15_91499368_91500009
