# Supplementary material for: Blood DNA Methylation Patterns in Older Adults With Evolving Dementia
Source: J Gerontol A Biol Sci Med Sci. 2022 Mar 17;77(9):1743–9. doi: 10.1093/gerona/glac068 (PMC9434456; doi:10.1093/gerona/glac068)
Supplement: glac068_suppl_Supplementary_Table_S6 [file glac068_suppl_supplementary_table_s6.xlsx]

## Sheet: overlaps_Fransquet2020
regions_time0	loc	mean_diff	anno_gene_name	fransquet_regions	fransquet_loc	fransquet_dir
time0_DMRs	chr19_39466294_39466851	-0.0189948	FBXO17	Fransquet_time0_DMRs	chr19:39465821-39467258	-0.0138718
time0_DMRs	chr22_46449429_46450251	-0.0307635	C22orf26;PRR34-AS1;LOC150381;PRR34	Fransquet_timeL_DMRs	chr22:46449430-46450707	-0.031907
time0_DMRs	chr12_6486597_6486701	0.0639371	SCNN1A;LTBR	Fransquet_timeL_DMRs	chr12:6485537-6486123	-0.0222803
time0_DMRs	chr6_28973317_28973524	-0.0129604	ZNF311	Fransquet_timeL_DMRs	chr6:28973318-28974115	-0.0173949
time0_DMRs	chr21_37442103_37442385	-0.0384516	CBR1;LOC100133286	Fransquet_timeL_DMRs	chr21:37442104-37442476	0.0259339
time0_DMRs	chr13_31309496_31309799	-0.0163744	ALOX5AP	Fransquet_timeL_DMRs	chr13:31308809-31309625	-0.0217502
regions_timeL	loc	mean_diff	anno_gene_name	fransquet_regions	fransquet_loc	fransquet_dir
timeL_DMRs	chr19_39466294_39466851	-0.0199427	FBXO17	Fransquet_time0_DMRs	chr19:39465821-39467258	-0.0138718
timeL_DMRs	chr12_6486597_6486701	0.0624235	SCNN1A;LTBR	Fransquet_timeL_DMRs	chr12:6485537-6486123	-0.0222803
timeL_DMRs	chr22_46449549_46450251	-0.0264116	C22orf26;PRR34-AS1;LOC150381;PRR34	Fransquet_timeL_DMRs	chr22:46449430-46450707	-0.031907
timeL_DMRs	chr6_28973317_28973524	-0.0132392	ZNF311	Fransquet_timeL_DMRs	chr6:28973318-28974115	-0.0173949
timeL_DMRs	chr3_149094652_149095006	-0.0691305	TM4SF1;TM4SF1-AS1	Fransquet_timeL_DMRs	chr3:149095540-149096029	-0.0175292
timeL_DMRs	chr21_37442103_37442385	-0.0386767	CBR1;LOC100133286	Fransquet_timeL_DMRs	chr21:37442104-37442476	0.0259339
timeL_DMRs	chr13_31309496_31309799	-0.0132876	ALOX5AP	Fransquet_timeL_DMRs	chr13:31308809-31309625	-0.0217502

## Sheet: overlaps_Wang2020
regions_time0	loc	mean_diff	anno_gene_name	wang_regions	wang_loc	wang_dir
time0_DMRs	chr10_134150450_134150760	-0.0735685	LRRC27	wang_AD_CON_DMRs	chr10_134150451_134150760	0.148587
time0_DMRs	chr6_31148331_31148748	-0.0550036		wang_AD_CON_DMRs	chr6_31148332_31148666	-0.147476
time0_DMRs	chr5_8457537_8458089	0.0774062	MIR4458HG;LOC729506	wang_AD_CON_DMRs	chr5_8457356_8458089	-0.201441
time0_DMRs	chr5_8457537_8458089	0.0774062	MIR4458HG;LOC729506	wang_MCI_CON_DMRs	chr5_8457356_8458089	-0.115268
time0_DMRs	chr6_31275874_31276437	-0.0403659		wang_MCI_CON_DMRs	chr6_31275551_31275881	0.0851542
time0_DMRs	chr6_28058723_28059208	-0.0808267	ZSCAN12L1;ZSCAN12P1	wang_AD_MCI_DMRs	chr6_28058724_28058973	0.131792
time0_DMRs	chr10_134150450_134150760	-0.0735685	LRRC27	wang_AD_MCI_DMRs	chr10_134150451_134150760	0.125396
time0_DMRs	chr6_31148331_31148748	-0.0550036		wang_AD_MCI_DMRs	chr6_31148332_31148666	-0.111487
regions_timeL	loc	mean_diff	anno_gene_name	wang_regions	wang_loc	wang_dir
timeL_DMRs	chr10_134150272_134150760	-0.0718833	LRRC27	wang_AD_CON_DMRs	chr10_134150451_134150760	0.148587
timeL_DMRs	chr6_31148331_31148748	-0.0547794		wang_AD_CON_DMRs	chr6_31148332_31148666	-0.147476
timeL_DMRs	chr5_8457537_8458089	0.0733889	MIR4458HG;LOC729506	wang_AD_CON_DMRs	chr5_8457356_8458089	-0.201441
timeL_DMRs	chr4_99851002_99851281	-0.0224909	EIF4E	wang_AD_CON_DMRs	chr4_99850885_99851211	-0.145722
timeL_DMRs	chr6_31275642_31276669	-0.0356881		wang_MCI_CON_DMRs	chr6_31275551_31275881	0.0851542
timeL_DMRs	chr5_8457537_8458089	0.0733889	MIR4458HG;LOC729506	wang_MCI_CON_DMRs	chr5_8457356_8458089	-0.115268
timeL_DMRs	chr10_134150272_134150760	-0.0718833	LRRC27	wang_AD_MCI_DMRs	chr10_134150451_134150760	0.125396
timeL_DMRs	chr6_31148331_31148748	-0.0547794		wang_AD_MCI_DMRs	chr6_31148332_31148666	-0.111487
timeL_DMRs	chr6_28058723_28058973	-0.0653208	ZSCAN12L1;ZSCAN12P1	wang_AD_MCI_DMRs	chr6_28058724_28058973	0.131792
timeL_DMRs	chr4_99851002_99851281	-0.0224909	EIF4E	wang_AD_MCI_DMRs	chr4_99850587_99851211	-0.194458
