# Supplementary material for: Blood DNA Methylation Patterns in Older Adults With Evolving Dementia
Source: J Gerontol A Biol Sci Med Sci. 2022 Mar 17;77(9):1743–9. doi: 10.1093/gerona/glac068 (PMC9434456; doi:10.1093/gerona/glac068)
Supplement: glac068_suppl_Supplementary_Table_S7 [file glac068_suppl_supplementary_table_s7.xlsx]

## Sheet: integrative_analysis_DMRs
chr	start	end	p	fdr	sidak	nprobe	mean_diff_ourStudy_timeL	dir_ourStudy_timeL	table_dir_ourStudy_timeL	mean_diff_GSE144858	dir_GSE144858	table_dir_GSE144858	cpgs	mean_diff_ourStudy_time0	dir_ourStudy_time0	table_dir_ourStudy_time0	anno_island	anno_gene_location	anno_gene_name	anno_island_allcpgs	anno_gene_location_allcpgs
chr17	46681110	46682413	1.56349e-20	2.97064e-19	0	11	0.035755	up	up (11)	0.0419874	up	up (11)	cg03803541;cg17179862;cg20471691;cg01986016;cg18684142;cg16848873;cg10906729;cg19828220;cg15435170;cg00072689;cg05888755	0.0341806	up	up (11)	N_Shelf	TSS200	LOC404266;HOXB6	N_Shelf|N_Shelf|N_Shelf|OpenSea|N_Shelf|N_Shelf|N_Shelf|N_Shelf|OpenSea|OpenSea|N_Shelf	Body;Body;5'UTR|Body;Body;5'UTR|Body;Body;5'UTR|Body;Body;5'UTR|Body;Body;TSS200|Body;Body;1stExon;5'UTR|Body;Body;TSS200|Body;Body;TSS200|Body;Body;5'UTR|Body;Body;5'UTR|Body;Body;1stExon;5'UTR
chr1	205819087	205819609	5.2912e-10	5.02664e-09	3.72367e-07	7	-0.134022	down	down (7)	-0.0524763	down	down (7)	cg14893161;cg24503407;cg11965913;cg14159672;cg07157834;cg07167872;cg26354017	-0.136674	down	down (7)	Island	TSS1500	PM20D1	S_Shore|S_Shore|S_Shore|Island|S_Shore|S_Shore|Island	5'UTR;1stExon|TSS1500|TSS200|1stExon|TSS1500|TSS200|1stExon
chr10	77542301	77542585	3.06654e-09	1.94214e-08	3.96658e-06	8	-0.0398882	down	down (8)	-0.0163342	down	down (8)	cg03641066;cg06103397;cg17238009;cg14459668;cg06487870;cg23823660;cg14567917;cg03448754	-0.0389782	down	down (8)	OpenSea	TSS1500	C10orf11	OpenSea|OpenSea|OpenSea|OpenSea|OpenSea|OpenSea|OpenSea|OpenSea	TSS200|1stExon;5'UTR|1stExon;5'UTR|TSS200|TSS200|TSS200|TSS1500|TSS1500
chr6	32847440	32847845	1.29423e-08	6.14759e-08	1.17393e-05	12	0.0601386	up	up (12)	0.017891	up	up (12)	cg13493635;cg02269978;cg00063006;cg00797104;cg16928551;cg09318162;cg16454316;cg17352045;cg08873792;cg18942934;cg19628603;cg01607625	0.0463324	up	down (1), up (11)	Island	Body	PPP1R2P1	Island|Island|Island|Island|N_Shore|Island|Island|Island|Island|Island|Island|Island	Body|Body|Body|Body|Body|Body|Body|Body|Body|Body|Body|Body
chr1	158147445	158147849	9.72682e-08	3.69619e-07	8.84418e-05	3	0.0515087	up	up (3)	0.0283377	up	up (3)	cg10963061;cg05843457;cg10516993	0.0426096	up	up (3)	Island	Intergenic		Island|Island|Island	Intergenic|Intergenic|Intergenic
chr17	16593581	16593613	1.25344e-07	3.96924e-07	0.0014379	4	0.0183437	up	up (4)	0.0246794	up	up (4)	cg14078639;cg03049249;cg04306489;cg04316233	0.0239641	up	up (4)	Island	TSS200	CCDC144A	Island|Island|Island|Island	TSS200|TSS200|TSS200|TSS200
chr17	40274523	40274811	2.72514e-07	7.39681e-07	0.000347543	7	0.0275602	up	up (7)	0.012687	up	up (7)	cg00582337;cg01501896;cg07168142;cg26934993;cg08880849;cg16208084;cg26916966	0.0274624	up	up (7)	Island	TSS1500	HSPB9;KAT2A	Island|Island|Island|Island|Island|Island|Island	1stExon;5'UTR;TSS1500|TSS200;TSS1500|TSS200;TSS1500|TSS200;TSS1500|TSS200;TSS1500|TSS200;TSS1500|TSS1500;TSS1500
chr1	116021924	116022091	6.63037e-06	1.39974e-05	0.0144793	3	0.0120986	up	up (3)	0.0189362	up	up (3)	cg03324464;cg25599129;cg07790079	0.0192141	up	up (3)	OpenSea	Intergenic		OpenSea|OpenSea|OpenSea	Intergenic|Intergenic|Intergenic
